# Supplementary material for: Identification and characterization of a novel QTL for barley yellow mosaic disease resistance from bulbous barley
Source: Plant Genome. 2025 Jan 13;18(1):e20557. doi: 10.1002/tpg2.20557 (PMC11726411; doi:10.1002/tpg2.20557)
Supplement: Supplementary file 6 — Table S1. InDel markers in the QTL mapping interval. [file TPG2-18-e20557-s004.xlsx]

## Sheet: Sheet2
Table S1. InDel markers in the QTL mapping interval
Population	Marker	Physical position (bp)	Genetic position (cM)	Forward primer	Reverse primer
ZN1-F2	ZN-7H-17	1337945	0	CTGTAGTGTGTTTGCCAGGG	TCAGTTCAGAACACCACCCA
	ZN-7H-12	14131442	12.6778	AGACAAGGGAGTACAATCTGGA	ATGTGCAAGCAATCTACGGC
	ZN-7H-13	21000860	21.847	CAATGCCGCTCTTTCTCTCC	CTGATTCCTCCCAGTCCCTG
	ZN-7H-3	29887173	33.0213	GGGCTCTATTGGTTTGTTTGGT	GTTCCCATCTCCCACACAGA
	ZN-7H-20	42954537	43.2325	GGAATCAGCAGCGGTCGAT	AATAGCGATCCAACCCAAGC
	ZN-7H-21	51410885	53.9431	CCGGTACATGTGGAGATGGT	AGTCCGGGAACATCATCTGG
	ZN-7H-6	60048935	64.7247	TCTTGACCGACTCCATGACC	CAAAGCGGACACTTCTTCCC
	ZN-7H-23	69946009	76.8218	ATGACGGAGGGAGTAGGGAT	TTCCCTACTTGAAACCGGCT
	ZN-7H-9	85248623	82.4399	CCAATGGAGGAGGACAAGGG	TGTAGAAGTGAGTTGGCCCC
	ZN-7H-8	78707676	89.9224	CTGGGTGGCTCTATGTCCTC	AGCCTGCTTCCGGAATCTAG
SN2-F2	ZN-7H-17	1337945	0	CTGTAGTGTGTTTGCCAGGG	TCAGTTCAGAACACCACCCA
	ZN-7H-11	15450494	27.7728	CGTGCCTCGCCAATGAAG	TTCTAGAGTGGCATCCCTCC
	ZN-7H-3	29887173	48.12	GGGCTCTATTGGTTTGTTTGGT	GTTCCCATCTCCCACACAGA
	ZN-7H-22	59335756	70.008	TGAGGAAACACAGAAGCACTT	GAAGGAAGGGATGCGGTTG
	ZN-7H-9	85248623	93.0541	CCAATGGAGGAGGACAAGGG	TGTAGAAGTGAGTTGGCCCC
