# Supplementary material for: Identification and characterization of a novel QTL for barley yellow mosaic disease resistance from bulbous barley
Source: Plant Genome. 2025 Jan 13;18(1):e20557. doi: 10.1002/tpg2.20557 (PMC11726411; doi:10.1002/tpg2.20557)
Supplement: Supplementary file 7 — Table S2. Phenotype and genotype of ZN1‐F2 population. [file TPG2-18-e20557-s001.xlsx]

## Sheet: Sheet1
Table S1. Phenotype and genotype of ZN1-F2 population
ID	Phenotype		Genotype
	AUDPs		ZN-7H-17	ZN-7H-12	ZN-7H-13	ZN-7H-3	ZN-7H-20	ZN-7H-21	ZN-7H-6	ZN-7H-23	ZN-7H-9	ZN-7H-8
ZN1	0		1	0	0	0	0	0	0	0	0	0
ZN2	0		1	1	1	1	1	1	0	1	1	1
ZN3	0		1	1	1	1	1	1	1	0	0	0
ZN4	0		2	2	2	2	2	2	2	2	2	2
ZN5	0		0	0	0	0	0	1	1	1	2	2
ZN6	0.25		1	1	1	2	2	2	2	2	2	2
ZN7	0		2	2	2	2	1	1	1	1	1	1
ZN8	0		2	1	1	1	1	1	1	1	1	1
ZN9	0.5		1	1	1	1	1	0	0	1	1	1
ZN10	0		0	0	0	0	0	0	0	0	0	0
ZN11	0.5		2	2	2	1	1	1	1	0	0	0
ZN12	0		1	0	0	0	0	0	1	1	1	1
ZN13	0		0	1	1	1	1	1	1	1	1	1
ZN14	0.5		1	2	2	2	2	1	1	1	1	1
ZN15	0		1	1	1	1	1	1	1	1	1	1
ZN16	0		1	1	1	1	1	1	1	1	1	1
ZN17	0		0	0	0	0	1	1	1	1	1	1
ZN18	0		1	0	0	0	0	0	0	0	0	0
ZN19	0		1	0	0	0	0	0	0	0	0	0
ZN20	0.5		2	2	2	2	2	2	2	2	2	2
ZN21	0		0	0	0	0	0	0	0	0	0	0
ZN22	0		0	0	0	0	0	0	1	1	1	1
ZN23	0		1	1	1	0	1	1	1	2	2	2
ZN24	0		2	2	2	1	1	0	0	0	0	0
ZN25	0		0	0	0	0	1	1	1	1	1	1
ZN26	0.5		1	1	1	1	0	0	0	0	0	0
ZN27	0		0	0	0	0	1	1	2	2	2	2
ZN28	0		2	2	1	1	1	1	0	1	1	1
ZN29	0		1	1	1	0	0	0	0	1	1	1
ZN30	0		1	1	1	1	1	1	1	1	1	1
ZN31	0		1	1	0	0	0	0	0	0	0	0
ZN32	0		1	1	1	1	1	0	0	0	0	0
ZN33	0.5		1	1	0	0	0	0	0	1	1	1
ZN34	0		2	0	0	1	1	1	1	1	1	1
ZN35	0		2	0	0	0	0	0	0	0	0	0
ZN36	0.25		2	0	0	0	1	2	2	2	2	2
ZN37	0		1	1	1	2	2	2	2	2	2	2
ZN38	0		1	1	1	1	1	2	2	1	1	1
ZN39	0		1	0	0	0	0	0	0	0	0	0
ZN40	0		2	0	0	1	2	2	2	2	2	2
ZN41	0		1	1	1	2	2	2	2	2	2	2
ZN42	0.25		1	1	2	2	2	2	2	2	2	2
ZN43	0		1	1	1	1	0	0	0	1	1	1
ZN44	0		1	1	1	1	1	2	2	2	2	2
ZN45	0.5		1	0	0	0	0	0	0	0	0	0
ZN46	0		1	1	1	0	1	1	1	1	1	1
ZN47	0		1	1	1	1	1	1	1	1	0	1
ZN48	0.25		1	0	0	0	1	1	1	1	1	1
ZN49	0		1	1	1	2	2	2	2	2	2	2
ZN50	0.75		1	2	2	2	1	1	1	1	1	1
ZN51	0		0	0	1	2	2	2	2	2	2	2
ZN52	0		1	1	1	0	0	0	1	1	1	1
ZN53	0		2	2	2	2	1	1	1	1	1	1
ZN54	0		1	1	1	0	1	1	1	1	1	1
ZN55	0		0	0	0	1	0	0	0	0	0	0
ZN56	0		1	1	1	2	2	2	2	2	2	2
ZN57	0		1	2	2	2	2	2	2	2	2	2
ZN58	0		2	2	2	2	2	1	1	1	1	1
ZN59	0		1	1	1	2	2	2	2	2	2	2
ZN60	0		0	0	0	0	0	0	0	0	0	0
ZN61	0		0	0	0	0	0	0	0	0	0	0
ZN62	0		1	1	1	0	0	0	0	0	0	0
ZN63	0		1	2	2	2	2	2	2	2	2	2
ZN64	0		1	1	1	1	1	1	0	1	1	1
ZN65	0.25		1	1	1	1	1	1	1	1	1	1
ZN66	0.5		0	0	0	1	1	1	1	1	1	1
ZN67	0.5		0	0	1	1	1	1	1	1	1	1
ZN68	0		1	1	1	1	0	0	0	0	0	0
ZN69	0		2	2	2	2	1	1	1	1	1	1
ZN70	0		2	2	2	2	1	1	1	0	0	0
ZN71	0		2	2	2	2	1	1	1	1	1	1
ZN72	0		1	0	0	0	0	0	1	1	1	1
ZN73	0		1	1	1	1	1	1	0	1	2	2
ZN74	0		0	0	0	0	0	1	2	2	2	1
ZN75	0		1	1	1	0	0	0	0	0	0	0
ZN76	0		1	1	1	1	1	1	1	1	1	1
ZN77	0		1	0	0	0	0	1	1	1	1	1
ZN78	0		0	0	0	1	1	1	1	1	1	1
ZN79	0		0	0	1	1	1	1	1	1	1	1
ZN80	0		1	1	1	0	0	0	0	0	0	0
ZN81	0		1	1	1	1	1	0	0	0	0	0
ZN82	0		1	1	0	0	0	1	1	1	1	1
ZN83	0		1	1	1	1	0	1	1	1	1	1
ZN84	0		0	1	1	1	1	0	1	1	1	1
ZN85	0		0	0	0	0	0	0	0	0	0	0
ZN86	0		1	1	1	1	1	2	2	2	2	2
ZN87	0		1	1	1	1	1	1	1	1	1	1
ZN88	0		0	0	0	0	1	1	1	1	1	1
ZN89	0		1	1	1	1	0	1	0	1	1	1
ZN90	0		1	1	1	1	1	1	1	1	1	1
ZN91	0		0	0	1	1	1	1	1	0	0	0
ZN92	0		1	1	1	0	1	1	1	1	0	0
ZN93	0		1	1	1	0	0	0	0	0	0	0
ZN94	0		2	2	1	1	1	1	1	1	1	1
ZN95	0		0	0	0	0	1	2	2	2	2	2
ZN96	0		0	0	0	0	0	1	0	1	1	1
ZN97	0		1	1	1	1	1	2	2	1	1	1
ZN98	0		1	1	1	1	2	2	1	1	1	1
ZN99	0		0	0	1	1	1	1	1	1	1	1
ZN100	0		1	1	1	2	2	2	2	2	1	2
ZN101	0		1	1	1	1	1	0	0	0	0	0
ZN102	0.25		1	1	1	1	1	0	0	0	0	0
ZN103	0		0	1	1	1	1	1	1	0	0	0
ZN104	0		1	0	0	0	1	1	1	1	1	1
ZN105	0		1	1	1	1	1	1	1	0	0	0
ZN106	0		1	1	2	2	2	2	2	2	2	2
ZN107	0		1	1	1	1	1	1	1	2	2	2
ZN108	0		1	1	1	1	1	1	0	1	1	1
ZN109	0		0	0	0	0	0	0	0	0	0	0
ZN110	0		1	1	1	2	1	1	1	1	1	1
ZN111	0		2	2	1	1	1	1	1	1	1	1
ZN112	0		2	2	1	0	0	0	1	1	1	1
ZN113	0		0	0	0	0	0	0	0	1	2	2
ZN114	0		0	0	0	0	0	0	0	0	0	0
ZN115	0.5		2	1	1	1	1	1	1	1	1	1
ZN116	0		2	2	1	1	1	1	2	2	2	2
ZN117	0		1	1	1	1	1	1	1	1	1	1
ZN118	0		2	1	1	2	2	1	1	0	0	0
ZN119	0		1	1	1	1	0	0	0	0	0	0
ZN120	0		2	2	2	1	0	0	0	0	0	0
ZN121	0.5		2	2	2	1	1	1	1	1	1	1
ZN122	0		0	0	0	0	0	1	1	1	1	1
ZN123	0		0	0	0	1	0	0	1	1	1	1
ZN124	0		1	1	1	1	1	1	1	1	1	1
ZN125	0.5		1	1	1	1	2	2	2	2	1	1
ZN126	0		2	2	2	2	2	2	1	1	0	0
ZN127	0		1	1	1	0	0	0	0	2	1	2
ZN128	0		2	1	1	1	1	1	1	0	0	0
ZN129	0		2	2	2	1	0	0	0	0	0	0
ZN130	0		1	0	0	0	0	1	1	1	1	1
ZN131	0.25		1	1	1	1	1	1	1	1	1	1
ZN132	0		0	0	0	0	0	1	0	1	1	1
ZN133	0		2	2	2	2	2	2	1	1	1	1
ZN134	0		2	2	2	2	2	2	1	1	1	1
ZN135	0		1	1	1	1	1	1	1	1	1	1
ZN136	0		1	1	1	1	1	1	1	1	2	1
ZN137	0		1	1	1	1	1	1	1	1	1	1
ZN138	0		2	2	2	2	1	1	1	1	1	1
ZN139	0		1	1	1	1	1	1	1	1	1	1
ZN140	0		1	1	1	1	1	1	0	0	0	0
ZN141	0.5		2	2	2	1	1	1	0	0	0	0
ZN142	0		1	1	1	2	2	2	2	2	2	2
ZN143	0.5		2	2	2	2	2	1	1	1	0	0
ZN144	0		1	1	0	0	1	1	1	0	0	0
ZN145	0		0	1	1	1	1	1	2	1	1	1
ZN146	0		2	2	0	0	0	1	1	0	0	0
ZN147	0		1	1	1	1	1	1	1	1	1	1
ZN148	0		1	1	1	1	2	2	2	2	1	1
ZN149	0		1	1	1	1	1	1	1	1	1	1
ZN150	0		1	2	2	2	2	2	2	2	1	2
ZN151	0		1	1	1	1	1	1	1	1	1	1
ZN152	0		2	2	2	2	2	2	2	2	2	2
ZN153	0		0	0	0	0	0	0	1	1	1	1
ZN154	0.5		1	1	1	1	1	1	1	2	2	2
ZN155	0		1	1	1	1	2	1	1	1	1	1
ZN156	0		1	1	1	1	1	0	0	0	0	0
ZN157	0		2	1	1	0	0	1	1	1	1	1
ZN158	0		0	0	0	1	1	1	0	0	1	1
ZN159	0		0	0	0	0	0	0	0	0	0	0
ZN160	0		1	1	0	0	0	0	0	0	0	0
ZN161	0		0	1	1	1	1	1	1	1	0	1
ZN162	0.25		2	1	1	1	0	0	1	1	1	1
ZN163	0		1	1	1	0	0	0	0	1	1	1
ZN164	0.5		2	2	2	1	1	1	1	1	1	1
ZN165	0.5		1	1	1	1	1	1	1	1	1	1
ZN166	0		1	1	1	1	1	0	0	0	0	0
ZN167	0		1	1	2	1	1	1	1	1	1	1
ZN168	0		0	0	1	1	1	1	1	1	1	1
ZN169	0		1	1	1	1	1	0	0	0	0	0
ZN170	0		2	2	2	2	2	2	2	2	2	2
ZN171	0		1	1	1	1	2	1	1	1	1	1
ZN172	0		1	1	1	1	1	1	1	1	1	1
ZN173	0.5		1	1	1	1	1	2	2	2	2	2
ZN174	0		1	2	2	2	2	2	1	0	0	0
ZN175	0		2	1	1	1	1	1	1	0	0	0
ZN176	0		1	1	1	1	1	1	2	2	1	1
ZN177	0		1	1	1	1	1	2	1	1	1	1
ZN178	0		1	1	2	2	2	1	1	1	1	1
ZN179	0.5		0	0	0	0	0	1	1	1	1	1
ZN180	0		2	2	1	1	1	1	2	2	2	2
ZN181	0		1	1	1	1	2	2	2	2	2	2
ZN182	0		1	1	1	0	1	1	1	2	2	2
ZN183	0.5		0	1	1	1	1	1	1	1	1	1
ZN184	0		1	1	2	2	2	2	1	1	1	1
ZN185	0		1	1	0	0	0	0	0	0	0	0
ZN186	0		0	0	1	1	1	0	0	0	0	0
ZN187	0.25		1	1	1	1	1	2	2	2	2	2
ZN188	0		1	1	1	1	1	1	1	1	1	1
ZN189	0		1	1	1	1	1	1	1	1	0	1
ZN190	0		1	1	1	1	1	1	1	1	1	1
ZN191	0.25		1	1	1	1	0	0	1	1	1	1
ZN192	0		1	1	1	1	1	1	1	0	0	0
ZN193	0		0	0	0	0	0	0	0	0	1	0
ZN194	0		1	1	1	1	1	1	0	0	0	0
ZN195	0		2	1	0	0	1	1	0	1	1	1
ZN196	0.25		2	2	2	2	1	1	0	1	1	1
ZN197	0.5		1	2	2	2	2	2	2	2	2	2
ZN198	0		1	1	1	1	1	1	0	0	0	0
ZN199	0		1	1	2	2	2	2	0	2	2	2
ZN200	0		2	2	2	2	2	1	0	1	1	1
ZN201	0		1	0	0	0	0	0	0	0	0	0
ZN202	0		1	1	1	1	1	0	0	1	1	1
ZN203	0		2	2	2	1	1	1	0	1	1	1
ZN204	0.5		1	1	1	1	1	2	0	1	1	1
ZN205	0		0	1	1	1	1	1	0	1	1	1
ZN206	0		0	0	0	0	0	0	0	0	0	0
ZN207	0		2	1	0	0	0	0	0	0	1	1
ZN208	0		1	1	1	0	0	0	0	0	0	0
ZN209	0		0	0	1	1	1	1	0	1	1	1
ZN210	0.5		2	2	2	2	2	2	2	1	1	1
ZN211	0		1	1	1	1	1	1	1	1	1	1
ZN212	0		0	0	0	0	0	1	1	1	1	1
ZN213	0.5		2	2	1	1	1	1	1	1	1	1
ZN214	0		1	2	2	2	2	0	0	0	0	0
ZN215	0.5		2	2	2	2	2	1	1	1	1	1
ZN216	0		2	2	1	1	1	1	0	1	1	1
ZN217	0.25		1	1	0	0	1	1	0	1	1	1
ZN218	0		1	1	1	1	1	1	1	2	2	2
ZN219	0		1	1	1	1	2	2	2	2	2	2
ZN220	0.25		2	2	1	1	1	1	1	1	0	0
ZN221	0		0	1	1	1	1	1	1	2	1	2
ZN222	0		1	1	1	1	2	1	1	1	1	1
ZN223	0		2	2	1	1	1	1	1	1	1	1
ZN224	0		0	0	0	1	1	1	1	1	1	1
ZN225	0		1	0	0	0	1	2	2	2	2	2
ZN226	0		1	1	2	2	2	2	2	2	2	2
ZN227	0		1	0	0	0	0	0	0	0	0	0
ZN228	0		1	1	1	1	1	1	0	2	2	2
ZN229	0.25		1	1	1	1	1	1	0	1	1	1
ZN230	0		1	1	1	1	1	1	1	1	1	1
ZN231	0.5		1	1	1	1	1	1	1	1	1	1
ZN232	0		2	2	2	2	2	2	2	2	2	2
ZN233	0		1	1	1	1	2	2	2	2	2	2
ZN234	0		2	1	2	2	2	2	2	2	1	1
ZN235	0		1	1	1	1	1	1	1	1	1	1
ZN236	0		1	2	2	2	2	2	2	2	1	1
ZN237	0.5		1	2	2	2	2	2	2	2	2	2
ZN238	0.5		1	2	2	1	1	2	2	2	2	2
ZN239	0		1	1	1	1	1	1	1	1	1	1
ZN240	0		1	1	1	1	1	1	0	1	1	1
ZN241	0		1	1	1	0	0	0	0	0	0	0
ZN242	0		1	1	1	1	0	0	0	0	0	0
ZN243	0.5		2	2	1	1	1	1	1	1	1	1
ZN244	0		0	0	1	1	1	1	1	0	1	1
ZN245	0		1	1	1	1	1	1	1	1	0	0
ZN246	0		1	1	1	1	1	1	1	0	0	0
ZN247	0		0	0	0	0	1	1	1	1	0	0
ZN248	0		1	1	1	1	1	1	1	1	1	1
ZN249	0		1	1	1	0	0	0	0	0	0	0
ZN250	0		0	1	1	1	1	1	1	1	1	1
ZN251	0.5		1	1	1	0	0	0	0	1	1	1
ZN252	0		2	2	2	2	2	1	0	1	1	1
ZN253	0.25		1	1	1	1	2	2	2	2	2	2
ZN254	0		0	0	0	1	0	1	1	1	1	1
ZN255	0		2	2	2	2	1	1	1	1	1	1
ZN256	0		2	1	1	1	0	0	0	1	1	1
ZN257	0		0	0	0	0	0	0	0	0	0	0
ZN258	0		0	1	1	1	2	2	2	2	2	2
ZN259	0		1	1	1	1	0	0	0	0	0	0
ZN260	0.5		1	1	1	1	0	0	0	0	0	0
ZN261	0		0	1	1	1	1	1	1	1	1	1
ZN262	0		1	1	1	1	1	1	1	1	1	1
ZN263	0		1	1	1	1	1	1	1	1	1	1
ZN264	0		1	1	1	0	0	1	0	1	1	1
ZN265	0.25		1	1	1	1	1	1	2	2	2	2
ZN266	0.75		2	2	2	1	1	1	2	1	1	1
ZN267	0		0	0	0	0	0	0	0	0	0	0
ZN268	0.25		0	1	1	1	1	1	0	0	0	0
ZN269	0		1	1	1	1	2	1	0	1	1	1
ZN270	0		1	1	1	1	1	1	0	1	1	1
ZN271	0		0	0	0	1	1	1	0	1	1	1
ZN272	0		1	0	0	1	1	1	1	1	1	1
ZN273	0		0	0	0	1	2	2	1	1	0	0
ZN274	0.25		2	2	1	1	1	1	2	2	2	2
ZN275	0		1	1	0	0	0	0	0	0	0	0
ZN276	0		0	0	0	1	1	1	0	1	2	2
ZN277	0		0	2	2	2	2	2	0	0	0	0
ZN278	0		2	2	2	2	2	1	0	1	1	1
ZN279	0		2	2	2	1	1	1	0	0	0	0
ZN280	0		2	2	2	1	1	1	0	0	0	0
ZN281	0		1	0	0	0	0	0	2	2	2	2
ZN282	0		0	0	1	1	1	2	2	2	2	2
ZN283	0		1	0	0	0	0	2	2	2	2	2
ZN284	0		1	0	0	1	1	1	0	0	0	0
ZN285	0		0	0	0	0	1	1	0	0	1	1
ZN286	0		2	1	1	1	1	1	0	0	0	0
ZN287	0		1	1	0	0	0	0	0	1	1	1
ZN288	0		1	1	1	1	1	2	2	2	2	2
ZN289	0.25		2	1	1	1	1	2	2	2	2	2
ZN290	0		1	1	1	1	1	0	0	0	0	0
ZN291	0		1	1	0	0	1	1	1	2	2	2
ZN292	0		1	1	1	2	2	2	2	2	2	2
ZN293	0		1	1	1	1	1	2	2	2	2	2
ZN294	0.5		1	1	1	1	2	2	2	2	2	2
ZN295	0		0	0	0	0	1	1	1	2	2	2
ZN296	0		0	1	1	2	2	2	2	0	0	0
ZN297	0		0	0	0	0	0	0	0	1	1	1
ZN298	1		1	2	2	0	0	0	0	0	1	0
ZN299	0.75		0	0	0	0	0	1	2	2	2	2
ZN300	0		2	2	2	2	2	2	2	1	1	1
ZN301	0		2	2	1	1	1	1	1	1	1	1
ZN302	0		1	1	1	1	1	1	1	1	1	1
ZN303	0		1	1	1	1	2	2	2	2	2	2
ZN304	0		1	1	1	1	1	1	1	1	1	1
ZN305	0		1	1	1	1	1	1	1	1	1	1
ZN306	0		0	0	1	1	2	2	2	2	2	2
ZN307	0		0	1	1	1	1	2	2	2	2	2
ZN308	0.5		2	2	2	1	1	0	0	0	0	0
ZN309	0		1	1	1	1	1	1	1	0	0	0
ZN310	0		1	1	0	1	1	1	1	1	1	1
ZN311	0		1	0	0	0	0	0	1	1	1	1
ZN312	0		1	0	1	1	1	1	1	1	1	1
ZN313	0		2	1	1	1	1	1	1	1	1	1
ZN314	1		2	2	2	2	2	2	2	1	1	1
ZN315	0		2	2	1	1	0	0	0	1	1	1
ZN316	0.75		0	1	2	2	2	2	1	1	1	1
ZN317	0.75		0	1	2	2	2	2	2	2	2	2
ZN318	1		2	1	1	1	0	1	1	1	1	1
ZN319	0		1	1	1	1	2	2	2	1	1	1
ZN320	0		1	1	1	1	1	1	1	2	2	2
ZN321	0		2	2	2	2	2	2	2	1	1	1
ZN322	0.5		1	1	1	1	1	0	0	0	1	1
ZN323	0		1	1	1	0	0	0	0	0	0	0
ZN324	0		2	2	2	1	1	1	1	1	1	1
ZN325	0		0	0	1	1	1	0	0	0	1	0
ZN326	0		2	2	1	1	1	1	1	1	0	0
ZN327	0		0	0	0	0	0	0	0	1	1	1
ZN328	0		1	1	1	1	1	0	0	0	0	0
ZN329	0		1	1	1	1	1	1	1	1	1	1
ZN330	0.5		2	2	2	2	2	2	2	2	2	2
ZN331	0		1	1	1	1	1	1	1	1	1	1
ZN332	0		1	0	0	0	0	1	1	1	1	1
ZN333	0.5		1	1	1	1	1	1	1	1	1	1
ZN334	0		1	1	0	1	1	2	2	2	2	2
ZN335	0		1	1	1	1	1	1	1	2	2	2
ZN336	0		0	0	0	0	0	0	0	0	0	0
ZN337	0		1	1	1	0	0	0	0	0	0	0
ZN338	0		0	0	1	1	1	1	1	1	1	1
ZN339	0		2	2	2	1	1	1	1	1	1	1
ZN340	0.25		2	2	2	1	1	1	1	1	1	1
ZN341	0		0	0	0	1	1	1	0	0	0	0
ZN342	0.5		1	1	1	1	1	1	1	1	1	1
ZN343	0		1	1	0	0	0	0	1	2	2	2
ZN344	0		0	1	1	1	1	0	0	0	1	1
ZN345	0		1	1	1	1	0	1	1	1	1	1
ZN346	0.25		0	1	1	1	1	1	2	2	2	2
ZN347	0.25		1	2	1	1	2	2	2	2	2	2
ZN348	0		1	1	1	1	1	1	1	0	0	0
ZN349	0		2	1	1	1	1	1	1	1	1	1
ZN350	0		2	2	2	2	2	1	1	1	0	0
ZN351	0		1	1	1	1	1	0	1	0	0	0
ZN352	0		0	0	0	0	0	0	0	0	0	0
ZN353	0		0	0	1	1	2	2	2	2	2	2
ZN354	0		2	1	1	2	2	2	2	2	1	1
ZN355	0		0	0	1	1	1	2	2	2	1	2
ZN356	0.25		1	1	0	0	0	0	1	2	2	2
ZN357	0		2	2	2	2	2	2	2	2	2	2
ZN358	0.5		1	2	2	2	2	2	1	1	0	1
ZN359	0.5		1	1	1	1	1	1	1	1	1	1
ZN360	0		1	0	0	0	0	0	0	0	0	0
ZN361	0		0	1	1	1	1	2	2	2	2	2
ZN362	0		1	1	1	1	1	1	2	2	2	2
ZN363	0		2	1	0	0	0	0	0	1	1	1
ZN364	0		0	1	1	1	1	1	1	0	0	0
ZN365	0		2	2	2	2	2	2	2	2	2	2
ZN366	0.25		1	1	1	1	1	1	1	1	1	1
ZN367	0.25		1	1	1	1	1	2	2	2	2	2
ZN368	0		0	1	1	1	2	2	2	1	1	1
ZN369	0		1	1	1	1	1	1	0	0	1	1
ZN370	0		1	1	2	2	2	2	2	2	2	2
ZN371	0		0	1	1	1	2	2	2	2	2	2
ZN372	0		1	1	1	1	0	0	0	0	0	0
ZN373	0		0	0	0	0	0	0	0	0	0	0
ZN374	0		2	2	1	1	1	2	2	2	2	2
ZN375	0		1	1	0	0	0	0	0	0	0	0
ZN376	0		1	1	1	1	1	1	1	1	1	1
ZN377	0		1	1	1	2	2	2	2	2	2	2
ZN378	0		0	0	1	1	2	2	2	2	2	2
ZN379	0		0	0	0	1	1	1	1	1	1	1
ZN380	0		1	0	0	1	1	1	1	1	1	0
ZN381	0		1	1	1	1	1	1	2	2	2	2
ZN382	0		2	2	2	1	1	0	0	0	0	2
ZN383	0		2	2	2	2	1	1	1	1	1	0
ZN384	0		1	1	1	1	1	1	1	1	1	0
ZN385	0		0	0	1	1	1	1	1	0	0	1
ZN386	0		1	1	1	1	1	1	1	0	0	1
ZN387	1.25		2	2	1	1	1	1	1	1	1	0
ZN388	1		1	2	2	2	2	2	1	1	1	0
ZN389	1		1	1	1	0	0	0	0	0	0	1
ZN390	1.5		1	1	1	2	2	2	1	1	1	1
ZN391	1.25		2	2	2	2	2	2	2	2	2	0
ZN392	0		0	0	0	0	0	0	0	0	1	1
ZN393	0		0	0	0	0	0	0	0	0	0	2
ZN394	0		1	1	1	1	1	1	1	1	1	0
ZN395	0		1	1	1	1	0	0	0	0	0	0
ZN396	0		2	2	2	2	2	2	2	2	2	1
ZN397	0.75		1	1	1	2	2	2	2	2	2	0
ZN398	1		1	1	1	1	1	1	1	1	1	2
ZN399	0.5		1	2	2	2	2	1	1	1	1	2
ZN400	0.75		1	2	2	2	2	2	2	1	1	1
ZN401	0.5		1	2	1	1	1	1	1	1	1	1
ZN402	0		0	0	1	0	0	1	1	1	1	1
ZN403	0		1	1	1	2	2	2	2	2	2	1
ZN404	0		1	1	1	1	1	1	1	1	1	1
ZN405	0		2	1	1	1	1	1	1	1	1	2
ZN406	0		1	1	0	0	0	0	0	0	0	1
ZN407	1.25		2	2	1	1	1	1	0	1	1	1
ZN408	1.25		0	1	1	2	2	2	2	2	2	0
ZN409	0.75		2	2	2	1	1	0	0	0	1	1
ZN410	1.25		2	2	2	2	0	0	0	0	0	2
ZN411	1		2	1	1	1	1	1	1	1	0	0
ZN412	0		2	2	1	1	0	0	0	0	1	0
ZN413	0		0	0	0	0	0	0	0	1	1	1
ZN414	0		2	1	0	0	0	0	0	0	0	1
ZN415	0		2	2	2	1	1	0	0	0	0	1
ZN416	0		0	0	0	0	1	1	1	1	1	0
ZN417	0.5		2	2	2	2	0	0	0	0	0	0
ZN418	0.5		2	2	1	1	1	2	2	2	2	1
ZN419	0.5		2	2	2	2	2	2	2	2	2	0
ZN420	1.25		1	2	2	1	1	1	1	2	2	2
ZN421	0.5		1	2	2	2	2	2	2	2	2	2
ZN422	0		0	0	0	0	0	0	0	0	1	2
ZN423	0		0	0	0	0	0	0	0	0	0	2
ZN424	0		0	0	0	0	0	1	1	1	1	1
ZN425	0		1	2	2	1	1	1	1	2	2	0
ZN426	0		1	1	1	2	2	2	2	1	2	1
ZN427	1		2	2	2	1	1	1	2	2	2	2
ZN428	1		1	1	1	0	0	0	1	1	1	1
ZN429	1.75		2	2	2	2	2	2	2	2	2	2
ZN430	1		2	2	2	2	2	2	2	2	2	1
ZN431	1.75		1	2	2	2	2	2	2	1	1	2
ZN432	0		1	1	1	1	1	1	1	1	0	2
ZN433	0		2	2	2	2	2	2	2	2	2	1
ZN434	0		2	2	2	2	1	1	1	1	0	1
ZN435	0		1	2	2	1	1	1	1	1	0	2
ZN436	0		1	1	0	0	0	0	0	1	1	1
ZN437	1		0	0	0	0	0	2	2	2	2	1
ZN438	1		1	2	1	1	1	1	1	1	1	1
ZN439	0.75		1	1	1	2	2	2	2	2	2	2
ZN440	0.75		1	1	1	1	1	1	1	1	1	1
ZN441	1		1	2	2	2	2	2	2	2	2	2
Note: Numbers 0, 1, and 2 represent "Nongke 1-6", heterozygosity, and "Zaoshu 3" genotypes, respectively.
