# Supplementary material for: Identification and characterization of a novel QTL for barley yellow mosaic disease resistance from bulbous barley
Source: Plant Genome. 2025 Jan 13;18(1):e20557. doi: 10.1002/tpg2.20557 (PMC11726411; doi:10.1002/tpg2.20557)
Supplement: Supplementary file 8 — Table S3. Phenotype and genotype of SN2‐F2 population. [file TPG2-18-e20557-s006.xlsx]

## Sheet: Sheet1
Table S2. Phenotype and genotype of SN2-F2 population
ID	Phenotype		Genotype
	SN-F2		ZN-7H-17	ZN-7H-11	ZN-7H-3	ZN-7H-22	ZN-7H-9
SN1	2.26786		2	2	1	1	2
SN2	0.535714		0	1	1	2	2
SN3	0.535714		1	1	1	2	2
SN4	0.517857		1	1	1	0	1
SN5	1.30357		2	2	2	2	2
SN6	1.78571		2	1	1	0	1
SN7	2.26786		2	2	1	1	2
SN8	1.26786		1	1	1	1	1
SN9	1.55357		2	2	2	2	2
SN10	0.267857		2	2	1	1	0
SN11	0.267857		0	0	0	1	1
SN12	1.25		2	2	1	2	2
SN13	1		0	0	0	0	0
SN14	2.25		2	2	1	2	2
SN15	0		1	1	1	1	0
SN16	1.76786		2	0	0	0	0
SN17	1.23214		0	0	0	0	2
SN18	0		2	2	2	2	2
SN19	1.71429		2	2	0	0	2
SN20	1.71429		2	1	0	2	2
SN21	1.21429		1	1	1	1	0
SN22	0.232143		0	0	0	1	1
SN23	1.76786		2	2	2	2	2
SN24	0.5		0	0	1	1	1
SN25	1.76786		2	2	1	1	1
SN26	0.714286		2	2	2	2	2
SN27	1.71429		2	2	2	2	2
SN28	1.98214		2	2	2	1	2
SN29	1.03571		0	1	1	1	2
SN30	0.25		2	2	1	1	0
SN31	0.267857		1	0	0	2	2
SN32	0.267857		1	1	1	1	1
SN33	2.51786		2	2	2	2	2
SN34	0.75		2	0	0	1	1
SN35	1.25		2	0	0	0	0
SN36	1.30357		2	1	1	2	1
SN37	0.5		2	1	1	2	2
SN38	0.25		1	0	1	1	2
SN39	2.26786		2	2	2	2	2
SN40	0.267857		1	1	1	1	1
SN41	0.267857		1	1	1	2	2
SN42	1.25		2	2	2	2	2
SN43	1.53571		2	0	1	0	0
SN44	1.05357		2	1	2	2	2
SN45	2.26786		2	1	1	2	1
SN46	0.964286		2	0	0	1	1
SN47	1.51786		2	1	1	2	2
SN48	0.982143		2	0	0	0	1
SN49	1.30357		2	0	0	1	1
SN50	1.51786		2	0	0	0	0
SN51	1.03571		2	0	1	2	1
SN52	0		2	1	0	0	1
SN53	0		2	2	2	2	2
SN54	0.5		2	2	1	1	1
SN55	1.05357		2	0	1	1	1
SN56	0.732143		1	1	1	1	1
SN57	1.48214		2	2	2	2	2
SN58	0.5		2	2	1	1	1
SN59	1.05357		2	1	1	1	2
SN60	0		1	1	1	1	1
SN61	1.23214		2	2	1	1	2
SN62	2.01786		2	2	2	2	2
SN63	1.21429		2	2	2	2	2
SN64	2.76786		2	2	2	2	2
SN65	1.71429		1	1	1	1	2
SN66	0.267857		2	1	1	1	1
SN67	0.267857		1	0	0	0	1
SN68	0.982143		2	2	1	0	2
SN69	0		2	2	1	1	1
SN70	1.75		1	1	1	1	2
SN71	1		2	2	2	0	2
SN72	0		0	0	0	0	2
SN73	0.5		2	2	2	2	2
SN74	0.25		2	2	2	0	2
SN75	0.482143		2	1	1	1	1
SN76	1.98214		2	2	2	2	2
SN77	0.267857		1	0	1	2	2
SN78	1.71429		2	1	1	1	2
SN79	0		2	2	2	2	1
SN80	1.46429		1	1	1	0	0
SN81	1.5		2	2	2	2	0
SN82	0		2	2	1	1	2
SN83	1.96429		2	2	0	0	2
SN84	2.01786		2	2	1	1	2
SN85	1.48214		2	1	1	2	2
SN86	0		2	2	2	2	2
SN87	0.75		2	1	1	1	1
SN88	1.26786		2	1	0	0	0
SN89	2.25		2	1	0	0	0
SN90	0		0	0	0	0	0
SN91	1.48214		2	2	1	1	0
SN92	0		1	1	1	1	1
SN93	0.75		2	2	1	1	2
SN94	0		1	1	1	0	0
SN95	1.51786		2	2	2	1	1
SN96	2.03571		2	1	1	2	2
SN97	0.732143		1	0	0	0	0
SN98	1.25		0	0	1	1	1
SN99	2.01786		2	2	2	1	1
SN100	1.01786		2	2	1	2	2
SN101	1.75		2	2	2	2	2
SN102	2.21429		2	2	1	1	2
SN103	0		0	0	0	0	0
SN104	0.25		2	2	0	1	2
SN105	1.5		2	1	1	0	1
SN106	1.51786		2	2	2	1	1
SN107	0.785714		2	2	2	2	2
SN108	0.25		2	0	1	1	0
SN109	1.75		2	2	2	1	1
SN110	1.76786		2	2	2	2	2
SN111	1.78571		2	0	1	1	2
SN112	1.76786		2	1	2	2	1
SN113	2.26786		2	2	2	0	1
SN114	1.46429		2	1	1	1	1
SN115	1.01786		2	2	1	2	2
SN116	0		2	2	1	1	1
SN117	0		1	1	1	1	1
SN118	0.267857		2	0	1	1	1
SN119	0.714286		2	0	0	0	1
SN120	1.71429		2	2	2	2	2
SN121	2		2	2	2	2	2
SN122	1.48214		2	2	2	1	1
SN123	1.48214		2	1	1	0	0
SN124	0.75		1	1	1	2	2
SN125	0.517857		2	2	2	1	2
SN126	2.26786		2	1	0	0	0
SN127	0.714286		2	1	1	1	1
SN128	0.767857		2	1	1	2	2
SN129	0.267857		1	1	1	0	1
SN130	0.267857		1	1	1	0	0
SN131	1.76786		2	2	0	1	2
SN132	1.01786		2	2	2	2	1
SN133	0.267857		2	0	0	0	0
SN134	1.94643		2	2	0	0	0
SN135	0.267857		2	1	2	2	2
SN136	0		1	1	1	2	2
SN137	2.01786		2	1	1	1	1
SN138	1.25		0	1	1	2	2
SN139	0.75		2	0	1	1	1
SN140	0.964286		2	2	1	1	2
SN141	0.5		2	1	1	1	2
SN142	1.75		2	2	1	1	2
SN143	2.05357		2	2	2	1	1
SN144	1.21429		2	2	2	2	2
SN145	0		1	1	2	1	0
SN146	2.53571		2	2	2	2	1
SN147	2.03571		2	2	2	1	0
SN148	0.232143		2	2	1	1	2
SN149	2		2	2	2	2	2
SN150	0.25		1	1	1	2	1
SN151	0.535714		2	2	2	2	2
SN152	1.98214		2	2	2	2	2
SN153	1.19643		2	2	1	2	2
SN154	0.267857		1	1	2	2	2
SN155	1.5		2	1	1	1	2
SN156	1.26786		2	0	0	0	0
SN157	0.232143		2	0	0	1	1
SN158	0.5		2	0	0	0	0
SN159	0.767857		0	0	0	1	0
SN160	1.98214		2	2	2	2	2
SN161	0		2	2	1	1	2
SN162	0		2	2	2	2	2
SN163	0.732143		2	1	2	1	0
SN164	0.767857		2	1	2	2	2
SN165	0.464286		2	2	2	1	1
SN166	1.53571		2	1	1	0	0
SN167	0.75		2	0	0	0	0
SN168	0.25		2	1	2	2	2
SN169	1.23214		2	2	2	2	2
SN170	1.23214		1	2	1	0	0
SN171	1.76786		1	1	2	1	1
SN172	0.25		2	2	2	2	2
SN173	0.767857		2	1	1	1	0
SN174	0.535714		2	1	1	1	2
SN175	0.517857		1	2	2	2	2
SN176	0.267857		0	0	0	0	0
SN177	1.23214		1	2	1	1	1
SN178	0.5		1	1	1	2	1
SN179	1.53571		2	2	1	2	2
SN180	0.517857		1	1	1	1	1
SN181	1.26786		2	2	2	2	2
SN182	0.732143		1	1	1	1	0
SN183	1.5		1	1	0	0	1
SN184	1.98214		2	1	1	0	0
SN185	0.75		2	0	0	0	0
SN186	0.732143		1	2	2	2	2
SN187	0.982143		2	2	2	1	1
SN188	1.03571		2	2	1	0	2
SN189	1.01786		2	1	1	1	1
SN190	0.517857		1	2	2	1	2
SN191	1.51786		2	2	0	1	2
SN192	1.78571		2	1	1	1	1
SN193	1.25		2	1	2	2	1
SN194	1.51786		2	2	1	1	2
SN195	0.267857		2	1	1	2	2
SN196	0		0	0	0	0	0
SN197	0		2	2	2	2	2
SN198	2.25		2	1	1	2	1
SN199	0		0	0	0	1	2
SN200	0		0	0	2	2	1
SN201	0		1	2	2	1	1
SN202	0		1	1	2	2	2
Note: Numbers 0, 1, and 2 represent "Nongke 2-6", heterozygosity, and "Supi 1" genotypes, respectively.
