# Supplementary material for: Identification and characterization of a novel QTL for barley yellow mosaic disease resistance from bulbous barley
Source: Plant Genome. 2025 Jan 13;18(1):e20557. doi: 10.1002/tpg2.20557 (PMC11726411; doi:10.1002/tpg2.20557)
Supplement: Supplementary file 9 — Table S4. Mapping quality statistics. [file TPG2-18-e20557-s003.xlsx]

## Sheet: Sheet1
Table S3. Mapping quality statistics
Sample	S-pool	R-pool	Zaoshu 3	Nongke 1-6
Mapping read (bp)	1460667571	1474235596	869077704	875874592
Mapping ratio	0.9966	0.9967	0.9971	0.9958
GC content	0.4379	0.438	0.4375	0.4392
Depth	47.54X	47.97X	28.28X	28.51X
Properly paired read	1364290344	1374764306	813478040	815023272
Properly paired ratio	0.9391	0.9379	0.9413	0.9354
