# Supplementary material for: Identification and characterization of a novel QTL for barley yellow mosaic disease resistance from bulbous barley
Source: Plant Genome. 2025 Jan 13;18(1):e20557. doi: 10.1002/tpg2.20557 (PMC11726411; doi:10.1002/tpg2.20557)
Supplement: Supplementary file 10 — Table S5. Comparison of background differences of near‐isogenic lines. [file TPG2-18-e20557-s011.xlsx]

## Sheet: Sheet1
Table S4. Comparison of background differences of near-isogenic lines
Chromosome	SNP	Position	Ref	Alt	ZN1-60117D+	ZN1-60127D-
chr1H	rs1	21599969	A	T	0/0	1/1
chr1H	rs2	21599985	T	C	0/0	1/1
chr1H	rs3	21599995	G	A	0/0	1/1
chr1H	rs4	21600107	A	C	0/0	1/1
chr1H	rs5	21600191	G	A	0/0	1/1
chr1H	rs6	21600192	A	C	0/0	1/1
chr1H	rs7	21600210	C	G	0/0	1/1
chr1H	rs8	21600216	G	A	0/0	1/1
chr1H	rs9	75838156	C	T	0/0	1/1
chr1H	rs10	75838200	G	A	1/1	0/0
chr1H	rs11	75838217	C	T	1/1	0/0
chr1H	rs12	75838373	C	A	0/0	1/1
chr1H	rs13	75838406	G	C	1/1	0/0
chr1H	rs14	75838426	A	G	1/1	0/0
chr1H	rs15	136929635	C	T	0/0	1/1
chr1H	rs16	136929654	T	C	0/0	1/1
chr1H	rs17	136929688	C	T	0/0	1/1
chr1H	rs18	136929712	C	A	0/0	1/1
chr1H	rs19	221738827	G	T	1/1	0/0
chr1H	rs20	221738843	C	T	1/1	0/0
chr1H	rs21	221738856	A	G	1/1	0/0
chr1H	rs22	221738865	A	G	1/1	0/0
chr1H	rs23	221739088	G	A	1/1	0/0
chr1H	rs24	221739110	C	T	1/1	0/0
chr1H	rs25	221739126	G	A	1/1	0/0
chr1H	rs26	221739132	T	G	1/1	0/0
chr1H	rs27	221739157	G	A	1/1	0/0
chr1H	rs28	246486553	T	G	1/1	0/0
chr1H	rs29	246486654	C	T	1/1	0/0
chr1H	rs30	292906033	G	A	0/0	1/1
chr1H	rs31	292906038	T	G	0/0	1/1
chr1H	rs32	292906041	G	C	0/0	1/1
chr1H	rs33	292906054	T	A	0/0	1/1
chr1H	rs34	292906065	C	G	0/0	1/1
chr1H	rs35	292906071	C	G	0/0	1/1
chr1H	rs36	292906078	G	T	0/0	1/1
chr1H	rs37	292906080	G	T	0/0	1/1
chr1H	rs38	292906083	A	T	0/0	1/1
chr1H	rs39	292906089	A	G	0/0	1/1
chr1H	rs40	292906092	T	A	0/0	1/1
chr1H	rs41	292906098	C	T	1/1	0/0
chr1H	rs42	292906100	G	A	0/0	1/1
chr1H	rs43	292906145	G	T	0/0	1/1
chr1H	rs44	311570506	T	C	1/1	0/0
chr1H	rs45	318228649	C	G	0/0	1/1
chr1H	rs46	318228911	G	A	1/1	0/0
chr1H	rs47	318228912	G	T	1/1	0/0
chr1H	rs48	366178511	G	C	0/0	1/1
chr1H	rs49	366178544	C	T	0/0	1/1
chr1H	rs50	379514019	T	A	0/0	1/1
chr1H	rs51	379514234	C	G	0/0	1/1
chr1H	rs52	410387668	C	T	0/0	1/1
chr1H	rs53	460872847	A	G	1/1	0/0
chr1H	rs54	504126473	C	G	0/0	1/1
chr1H	rs55	510390893	C	T	1/1	0/0
chr1H	rs56	510390924	C	A	0/0	1/1
chr1H	rs57	510390931	G	A	0/0	1/1
chr1H	rs58	510391093	C	T	0/0	1/1
chr1H	rs59	510391151	C	T	0/0	1/1
chr1H	rs60	510391152	C	T	0/0	1/1
chr1H	rs61	510391160	C	A	0/0	1/1
chr2H	rs62	23858441	C	A	1/1	0/0
chr2H	rs63	28261470	T	C	1/1	0/0
chr2H	rs64	42361256	A	G	1/1	0/0
chr2H	rs65	42361264	C	A	1/1	0/0
chr2H	rs66	42361274	G	A	1/1	0/0
chr2H	rs67	42361289	A	C	1/1	0/0
chr2H	rs68	42361318	C	T	1/1	0/0
chr2H	rs69	42361355	T	C	1/1	0/0
chr2H	rs70	42361541	G	A	1/1	0/0
chr2H	rs71	42361572	A	G	1/1	0/0
chr2H	rs72	42361611	C	A	1/1	0/0
chr2H	rs73	42361621	T	A	1/1	0/0
chr2H	rs74	42361625	G	C	1/1	0/0
chr2H	rs75	81261348	C	T	0/0	1/1
chr2H	rs76	86444883	C	T	0/0	1/1
chr2H	rs77	86445169	T	C	0/0	1/1
chr2H	rs78	86445201	A	G	0/0	1/1
chr2H	rs79	136270488	C	T	0/0	1/1
chr2H	rs80	136270502	A	T	0/0	1/1
chr2H	rs81	136270703	C	T	0/0	1/1
chr2H	rs82	136270709	G	T	0/0	1/1
chr2H	rs83	141941659	T	C	1/1	0/0
chr2H	rs84	141941683	C	G	1/1	0/0
chr2H	rs85	141941733	A	G	1/1	0/0
chr2H	rs86	158754630	G	A	0/0	1/1
chr2H	rs87	158754635	C	A	0/0	1/1
chr2H	rs88	158754636	G	C	1/1	0/0
chr2H	rs89	158754699	G	A	1/1	0/0
chr2H	rs90	158754916	G	A	0/0	1/1
chr2H	rs91	171776093	C	G	0/0	1/1
chr2H	rs92	202112522	T	C	1/1	0/0
chr2H	rs93	209829803	G	C	0/0	1/1
chr2H	rs94	212651855	T	C	1/1	0/0
chr2H	rs95	243227839	A	C	0/0	1/1
chr2H	rs96	365721166	C	A	0/0	1/1
chr2H	rs97	450162468	A	G	1/1	0/0
chr2H	rs98	465205174	G	A	1/1	0/0
chr2H	rs99	465205305	C	T	1/1	0/0
chr2H	rs100	551755615	C	T	1/1	0/0
chr2H	rs101	551755790	G	T	1/1	0/0
chr2H	rs102	574746477	G	C	0/0	1/1
chr2H	rs103	601891082	A	G	1/1	0/0
chr3H	rs104	13277050	T	C	1/1	0/0
chr3H	rs105	20368110	A	G	1/1	0/0
chr3H	rs106	20368168	C	T	1/1	0/0
chr3H	rs107	20368407	T	G	1/1	0/0
chr3H	rs108	20470937	G	T	1/1	0/0
chr3H	rs109	20471247	A	G	1/1	0/0
chr3H	rs110	20471256	T	C	1/1	0/0
chr3H	rs111	20721760	G	C	1/1	0/0
chr3H	rs112	20721783	C	G	1/1	0/0
chr3H	rs113	21826088	G	A	1/1	0/0
chr3H	rs114	22279849	T	G	0/0	1/1
chr3H	rs115	22939873	A	G	0/0	1/1
chr3H	rs116	23346889	A	C	0/0	1/1
chr3H	rs117	23346891	T	C	0/0	1/1
chr3H	rs118	24309696	C	A	0/0	1/1
chr3H	rs119	24309972	T	G	0/0	1/1
chr3H	rs120	24427311	A	G	0/0	1/1
chr3H	rs121	24549018	T	C	0/0	1/1
chr3H	rs122	24694740	C	A	0/0	1/1
chr3H	rs123	24694748	C	T	0/0	1/1
chr3H	rs124	24694791	G	A	0/0	1/1
chr3H	rs125	24694798	A	G	0/0	1/1
chr3H	rs126	25148975	C	A	0/0	1/1
chr3H	rs127	25210904	C	T	0/0	1/1
chr3H	rs128	26026106	G	A	0/0	1/1
chr3H	rs129	26026147	G	A	1/1	0/0
chr3H	rs130	26026213	T	C	1/1	0/0
chr3H	rs131	26050790	C	T	0/0	1/1
chr3H	rs132	26064383	G	T	1/1	0/0
chr3H	rs133	26273548	G	T	1/1	0/0
chr3H	rs134	26273688	C	T	1/1	0/0
chr3H	rs135	26273726	T	A	1/1	0/0
chr3H	rs136	26273745	A	T	1/1	0/0
chr3H	rs137	26273799	G	A	0/0	1/1
chr3H	rs138	26464731	C	T	0/0	1/1
chr3H	rs139	26464732	C	T	1/1	0/0
chr3H	rs140	26464915	C	T	0/0	1/1
chr3H	rs141	26785061	G	T	1/1	0/0
chr3H	rs142	26785063	G	C	0/0	1/1
chr3H	rs143	26785110	C	T	1/1	0/0
chr3H	rs144	26785133	G	A	1/1	0/0
chr3H	rs145	27240824	T	C	1/1	0/0
chr3H	rs146	27344259	G	T	1/1	0/0
chr3H	rs147	27388043	C	T	0/0	1/1
chr3H	rs148	27694556	G	A	1/1	0/0
chr3H	rs149	28363809	A	C	1/1	0/0
chr3H	rs150	28518282	T	C	1/1	0/0
chr3H	rs151	28662222	C	A	0/0	1/1
chr3H	rs152	28662301	G	C	0/0	1/1
chr3H	rs153	28662517	C	T	0/0	1/1
chr3H	rs154	28662530	A	G	0/0	1/1
chr3H	rs155	28662539	T	C	0/0	1/1
chr3H	rs156	28698455	C	T	1/1	0/0
chr3H	rs157	28698471	T	A	1/1	0/0
chr3H	rs158	28698736	G	A	1/1	0/0
chr3H	rs159	28705017	C	T	1/1	0/0
chr3H	rs160	29046789	G	A	1/1	0/0
chr3H	rs161	29164946	C	T	1/1	0/0
chr3H	rs162	29210931	G	T	1/1	0/0
chr3H	rs163	29210932	T	C	1/1	0/0
chr3H	rs164	29211000	G	C	1/1	0/0
chr3H	rs165	29211001	G	A	1/1	0/0
chr3H	rs166	29211004	A	C	1/1	0/0
chr3H	rs167	29211009	T	C	1/1	0/0
chr3H	rs168	29646053	A	T	1/1	0/0
chr3H	rs169	29646063	T	C	1/1	0/0
chr3H	rs170	29646065	C	T	1/1	0/0
chr3H	rs171	29646088	G	C	1/1	0/0
chr3H	rs172	29646100	G	A	1/1	0/0
chr3H	rs173	29646104	G	T	1/1	0/0
chr3H	rs174	29646121	C	G	1/1	0/0
chr3H	rs175	29646127	A	G	1/1	0/0
chr3H	rs176	29646130	A	G	1/1	0/0
chr3H	rs177	29646136	G	A	1/1	0/0
chr3H	rs178	29646143	G	A	1/1	0/0
chr3H	rs179	29646151	C	A	1/1	0/0
chr3H	rs180	29646300	A	C	1/1	0/0
chr3H	rs181	29646329	G	T	1/1	0/0
chr3H	rs182	29646343	G	A	1/1	0/0
chr3H	rs183	29646368	C	A	1/1	0/0
chr3H	rs184	29646373	G	A	1/1	0/0
chr3H	rs185	29646406	C	G	1/1	0/0
chr3H	rs186	29646416	A	C	1/1	0/0
chr3H	rs187	29915750	T	C	1/1	0/0
chr3H	rs188	29915756	C	T	1/1	0/0
chr3H	rs189	29915782	C	G	1/1	0/0
chr3H	rs190	29915788	T	C	1/1	0/0
chr3H	rs191	30043477	T	C	1/1	0/0
chr3H	rs192	30043520	C	T	1/1	0/0
chr3H	rs193	30043552	A	C	1/1	0/0
chr3H	rs194	30043692	C	A	1/1	0/0
chr3H	rs195	30043697	A	G	1/1	0/0
chr3H	rs196	30043701	A	C	1/1	0/0
chr3H	rs197	30043755	C	T	1/1	0/0
chr3H	rs198	30082465	G	A	1/1	0/0
chr3H	rs199	30082495	A	G	1/1	0/0
chr3H	rs200	30082536	A	T	1/1	0/0
chr3H	rs201	30082782	T	G	1/1	0/0
chr3H	rs202	30082801	G	T	1/1	0/0
chr3H	rs203	30082822	G	A	1/1	0/0
chr3H	rs204	30082827	A	G	1/1	0/0
chr3H	rs205	30239917	G	A	1/1	0/0
chr3H	rs206	31233915	G	A	0/0	1/1
chr3H	rs207	31233933	G	A	1/1	0/0
chr3H	rs208	31234144	C	T	1/1	0/0
chr3H	rs209	31234174	G	A	0/0	1/1
chr3H	rs210	31234223	T	A	0/0	1/1
chr3H	rs211	31236419	C	T	0/0	1/1
chr3H	rs212	31236431	G	A	1/1	0/0
chr3H	rs213	31236443	A	G	0/0	1/1
chr3H	rs214	33612197	T	C	0/0	1/1
chr3H	rs215	44466231	T	A	0/0	1/1
chr3H	rs216	54045254	C	T	0/0	1/1
chr3H	rs217	54045270	G	A	0/0	1/1
chr3H	rs218	54045423	G	A	0/0	1/1
chr3H	rs219	54045477	C	T	0/0	1/1
chr3H	rs220	59835394	C	T	1/1	0/0
chr3H	rs221	59835656	A	T	1/1	0/0
chr3H	rs222	59835676	A	C	1/1	0/0
chr3H	rs223	59835682	C	G	1/1	0/0
chr3H	rs224	60037118	G	A	0/0	1/1
chr3H	rs225	60037336	G	C	0/0	1/1
chr3H	rs226	66732598	C	G	1/1	0/0
chr3H	rs227	66732635	G	A	1/1	0/0
chr3H	rs228	66732857	G	A	1/1	0/0
chr3H	rs229	66732858	A	C	1/1	0/0
chr3H	rs230	66732877	A	G	1/1	0/0
chr3H	rs231	66732897	C	T	1/1	0/0
chr3H	rs232	88373162	C	T	1/1	0/0
chr3H	rs233	118617553	T	A	1/1	0/0
chr3H	rs234	118617800	T	C	1/1	0/0
chr3H	rs235	138321567	G	A	1/1	0/0
chr3H	rs236	171022438	C	T	0/0	1/1
chr3H	rs237	171022454	G	C	0/0	1/1
chr3H	rs238	175611648	G	A	1/1	0/0
chr3H	rs239	181781542	G	T	1/1	0/0
chr3H	rs240	189372903	A	T	0/0	1/1
chr3H	rs241	189372998	T	C	0/0	1/1
chr3H	rs242	189373139	A	T	0/0	1/1
chr3H	rs243	189373176	G	A	0/0	1/1
chr3H	rs244	189373221	T	A	0/0	1/1
chr3H	rs245	190096626	T	C	0/0	1/1
chr3H	rs246	190096662	C	T	0/0	1/1
chr3H	rs247	190096663	C	T	0/0	1/1
chr3H	rs248	190096698	A	C	0/0	1/1
chr3H	rs249	190096882	G	T	0/0	1/1
chr3H	rs250	190096883	A	C	0/0	1/1
chr3H	rs251	190096912	G	A	0/0	1/1
chr3H	rs252	197422993	C	T	1/1	0/0
chr3H	rs253	241857231	G	A	1/1	0/0
chr3H	rs254	241857236	A	G	1/1	0/0
chr3H	rs255	241857242	C	G	1/1	0/0
chr3H	rs256	241857288	A	G	1/1	0/0
chr3H	rs257	241857465	C	T	1/1	0/0
chr3H	rs258	241857473	A	G	1/1	0/0
chr3H	rs259	241857477	C	A	1/1	0/0
chr3H	rs260	287481598	A	C	0/0	1/1
chr3H	rs261	307758834	A	G	0/0	1/1
chr3H	rs262	307759031	A	T	0/0	1/1
chr3H	rs263	307759046	G	A	0/0	1/1
chr3H	rs264	307759062	C	T	0/0	1/1
chr3H	rs265	307759071	T	C	0/0	1/1
chr3H	rs266	323924539	C	T	1/1	0/0
chr3H	rs267	387106994	T	C	0/0	1/1
chr3H	rs268	387107033	A	G	0/0	1/1
chr3H	rs269	387107041	C	T	0/0	1/1
chr3H	rs270	435046875	C	T	0/0	1/1
chr3H	rs271	443907032	A	G	0/0	1/1
chr3H	rs272	497451359	C	T	0/0	1/1
chr3H	rs273	497451375	C	G	0/0	1/1
chr3H	rs274	497451402	G	A	0/0	1/1
chr3H	rs275	497451434	A	G	0/0	1/1
chr3H	rs276	497451607	G	A	1/1	0/0
chr3H	rs277	500741817	G	A	0/0	1/1
chr3H	rs278	500742034	A	G	0/0	1/1
chr3H	rs279	500742041	C	A	0/0	1/1
chr3H	rs280	500742045	A	G	0/0	1/1
chr3H	rs281	513085986	C	A	0/0	1/1
chr3H	rs282	513086203	A	T	0/0	1/1
chr3H	rs283	513086230	C	T	0/0	1/1
chr3H	rs284	513086283	C	T	0/0	1/1
chr3H	rs285	526237932	T	C	1/1	0/0
chr3H	rs286	526237944	T	C	1/1	0/0
chr3H	rs287	528439465	T	G	1/1	0/0
chr3H	rs288	546339309	T	A	1/1	0/0
chr3H	rs289	546339314	C	G	1/1	0/0
chr3H	rs290	546339395	G	C	1/1	0/0
chr3H	rs291	560849856	C	T	1/1	0/0
chr3H	rs292	584178471	C	T	1/1	0/0
chr4H	rs293	2381509	G	A	1/1	0/0
chr4H	rs294	58676226	T	G	0/0	1/1
chr4H	rs295	81175964	T	C	0/0	1/1
chr4H	rs296	81175991	T	G	0/0	1/1
chr4H	rs297	81176177	G	A	0/0	1/1
chr4H	rs298	81176185	C	T	0/0	1/1
chr4H	rs299	209030414	G	A	0/0	1/1
chr4H	rs300	300159479	T	G	1/1	0/0
chr4H	rs301	396766647	T	C	0/0	1/1
chr4H	rs302	396766651	T	C	0/0	1/1
chr4H	rs303	396766678	G	T	0/0	1/1
chr4H	rs304	396766680	A	G	0/0	1/1
chr4H	rs305	396766689	C	A	0/0	1/1
chr4H	rs306	433523138	C	A	0/0	1/1
chr4H	rs307	440790447	A	C	1/1	0/0
chr4H	rs308	468437365	C	A	0/0	1/1
chr4H	rs309	486162570	G	A	0/0	1/1
chr4H	rs310	486162572	C	T	0/0	1/1
chr4H	rs311	486162580	G	A	0/0	1/1
chr4H	rs312	486162586	T	G	0/0	1/1
chr4H	rs313	486162645	A	C	0/0	1/1
chr4H	rs314	486162651	A	T	0/0	1/1
chr4H	rs315	486162662	T	C	0/0	1/1
chr4H	rs316	486162663	G	A	0/0	1/1
chr4H	rs317	486162791	A	C	0/0	1/1
chr4H	rs318	486162812	G	T	0/0	1/1
chr4H	rs319	486162814	C	T	0/0	1/1
chr4H	rs320	486162846	C	T	0/0	1/1
chr4H	rs321	486162866	C	A	0/0	1/1
chr4H	rs322	486162870	A	G	0/0	1/1
chr4H	rs323	486162876	G	A	0/0	1/1
chr4H	rs324	516035218	G	A	1/1	0/0
chr4H	rs325	553185337	T	G	0/0	1/1
chr4H	rs326	553185338	T	G	0/0	1/1
chr4H	rs327	554146109	C	A	1/1	0/0
chr4H	rs328	554146111	A	G	1/1	0/0
chr4H	rs329	554146119	C	T	1/1	0/0
chr4H	rs330	555310593	A	T	0/0	1/1
chr4H	rs331	555310611	G	A	0/0	1/1
chr4H	rs332	562159594	A	T	1/1	0/0
chr4H	rs333	581612800	C	G	1/1	0/0
chr4H	rs334	581654861	G	A	1/1	0/0
chr4H	rs335	584757583	T	C	0/0	1/1
chr4H	rs336	585109593	G	A	0/0	1/1
chr4H	rs337	585109653	G	A	0/0	1/1
chr4H	rs338	585805836	C	G	0/0	1/1
chr4H	rs339	585805853	A	T	0/0	1/1
chr4H	rs340	585805877	G	A	0/0	1/1
chr4H	rs341	585806015	T	C	1/1	0/0
chr4H	rs342	585806061	C	A	1/1	0/0
chr4H	rs343	585898510	C	T	0/0	1/1
chr4H	rs344	585898564	G	A	1/1	0/0
chr4H	rs345	585898724	G	A	0/0	1/1
chr4H	rs346	585898771	G	A	1/1	0/0
chr4H	rs347	593233212	C	A	1/1	0/0
chr4H	rs348	593233281	T	G	1/1	0/0
chr4H	rs349	594685701	C	A	0/0	1/1
chr4H	rs350	594988318	A	G	0/0	1/1
chr4H	rs351	594988345	C	A	0/0	1/1
chr4H	rs352	594988356	G	A	0/0	1/1
chr4H	rs353	594988577	T	C	0/0	1/1
chr4H	rs354	594988610	C	T	0/0	1/1
chr4H	rs355	594988657	C	G	0/0	1/1
chr4H	rs356	595057939	C	G	0/0	1/1
chr4H	rs357	595057971	A	G	0/0	1/1
chr4H	rs358	595058188	G	A	0/0	1/1
chr4H	rs359	595141984	T	C	0/0	1/1
chr4H	rs360	595142028	C	T	0/0	1/1
chr4H	rs361	595142033	G	A	0/0	1/1
chr4H	rs362	595142038	A	G	0/0	1/1
chr4H	rs363	595142237	A	C	0/0	1/1
chr4H	rs364	595228236	T	C	0/0	1/1
chr4H	rs365	597105831	G	A	1/1	0/0
chr4H	rs366	597105843	C	T	1/1	0/0
chr4H	rs367	597106006	G	A	1/1	0/0
chr4H	rs368	597178201	G	C	1/1	0/0
chr4H	rs369	597178462	G	T	1/1	0/0
chr4H	rs370	597178526	T	G	0/0	1/1
chr4H	rs371	597309569	G	A	1/1	0/0
chr4H	rs372	597372745	A	C	0/0	1/1
chr4H	rs373	597372834	C	T	0/0	1/1
chr4H	rs374	597373015	C	G	0/0	1/1
chr4H	rs375	597373017	G	C	1/1	0/0
chr4H	rs376	597531907	T	C	1/1	0/0
chr4H	rs377	597642059	A	G	0/0	1/1
chr4H	rs378	597642109	G	A	1/1	0/0
chr4H	rs379	597642387	G	A	1/1	0/0
chr4H	rs380	597944414	C	T	1/1	0/0
chr4H	rs381	597944429	G	A	1/1	0/0
chr4H	rs382	597944614	A	T	1/1	0/0
chr4H	rs383	597944624	G	A	0/0	1/1
chr4H	rs384	597944642	A	G	0/0	1/1
chr4H	rs385	597944676	A	T	1/1	0/0
chr4H	rs386	598360091	G	A	0/0	1/1
chr4H	rs387	598829317	A	T	0/0	1/1
chr4H	rs388	598829331	C	T	0/0	1/1
chr4H	rs389	598829347	C	A	0/0	1/1
chr4H	rs390	598829355	A	G	0/0	1/1
chr4H	rs391	598829356	T	C	0/0	1/1
chr4H	rs392	598829515	C	T	0/0	1/1
chr4H	rs393	599774705	T	C	0/0	1/1
chr4H	rs394	599774820	C	T	0/0	1/1
chr4H	rs395	599774865	G	C	0/0	1/1
chr4H	rs396	599774887	T	C	0/0	1/1
chr4H	rs397	600138121	C	T	1/1	0/0
chr4H	rs398	600138150	C	T	1/1	0/0
chr4H	rs399	600138169	G	A	0/0	1/1
chr4H	rs400	600138318	C	T	1/1	0/0
chr4H	rs401	600138339	A	T	0/0	1/1
chr4H	rs402	600138341	A	T	0/0	1/1
chr4H	rs403	600576151	A	G	0/0	1/1
chr4H	rs404	600710224	A	C	0/0	1/1
chr4H	rs405	600710310	C	T	1/1	0/0
chr4H	rs406	601466235	T	C	0/0	1/1
chr4H	rs407	601609121	A	G	0/0	1/1
chr4H	rs408	601609143	A	G	0/0	1/1
chr4H	rs409	602133391	A	G	0/0	1/1
chr4H	rs410	602133477	T	C	0/0	1/1
chr4H	rs411	602133635	A	G	0/0	1/1
chr4H	rs412	602133687	C	T	0/0	1/1
chr4H	rs413	602226559	C	T	0/0	1/1
chr4H	rs414	602241240	G	T	0/0	1/1
chr4H	rs415	602241444	G	A	0/0	1/1
chr4H	rs416	602241470	T	A	0/0	1/1
chr4H	rs417	602241874	C	T	0/0	1/1
chr4H	rs418	602241875	A	G	0/0	1/1
chr4H	rs419	602241890	A	G	0/0	1/1
chr4H	rs420	602244231	A	T	0/0	1/1
chr4H	rs421	602244257	C	G	0/0	1/1
chr4H	rs422	602244449	G	A	0/0	1/1
chr4H	rs423	602244514	T	C	0/0	1/1
chr4H	rs424	602244551	G	C	0/0	1/1
chr4H	rs425	602303394	G	C	0/0	1/1
chr4H	rs426	602303433	A	C	0/0	1/1
chr4H	rs427	602303653	C	G	0/0	1/1
chr4H	rs428	602303665	A	C	0/0	1/1
chr4H	rs429	602330277	T	A	0/0	1/1
chr4H	rs430	602344460	G	T	0/0	1/1
chr4H	rs431	602344705	C	G	0/0	1/1
chr4H	rs432	602344734	G	C	0/0	1/1
chr4H	rs433	602380202	G	A	0/0	1/1
chr4H	rs434	602380242	G	A	0/0	1/1
chr4H	rs435	602380248	T	G	0/0	1/1
chr4H	rs436	602380277	G	A	0/0	1/1
chr4H	rs437	602380403	C	G	0/0	1/1
chr4H	rs438	602380457	C	G	0/0	1/1
chr4H	rs439	602421643	A	G	0/0	1/1
chr4H	rs440	602421648	G	C	0/0	1/1
chr4H	rs441	602421658	C	G	0/0	1/1
chr4H	rs442	602421670	C	A	0/0	1/1
chr4H	rs443	602421866	G	A	0/0	1/1
chr4H	rs444	602421867	C	A	0/0	1/1
chr4H	rs445	602431178	A	G	0/0	1/1
chr4H	rs446	602431207	T	G	0/0	1/1
chr4H	rs447	602431254	A	T	0/0	1/1
chr4H	rs448	602431255	C	T	0/0	1/1
chr4H	rs449	602431277	T	C	0/0	1/1
chr4H	rs450	602431403	A	G	0/0	1/1
chr4H	rs451	602431405	A	C	0/0	1/1
chr4H	rs452	602459368	T	G	0/0	1/1
chr4H	rs453	602459369	A	C	0/0	1/1
chr4H	rs454	602459459	A	G	0/0	1/1
chr4H	rs455	602472049	G	A	0/0	1/1
chr4H	rs456	602472058	C	G	1/1	0/0
chr4H	rs457	602472068	C	T	1/1	0/0
chr4H	rs458	602472293	A	G	1/1	0/0
chr4H	rs459	602519789	A	G	0/0	1/1
chr4H	rs460	602523874	C	T	1/1	0/0
chr4H	rs461	602524059	T	C	0/0	1/1
chr4H	rs462	602524111	G	A	1/1	0/0
chr4H	rs463	602553043	G	A	0/0	1/1
chr4H	rs464	602602598	T	G	0/0	1/1
chr4H	rs465	602602641	A	G	0/0	1/1
chr4H	rs466	602602837	A	C	0/0	1/1
chr4H	rs467	602602909	G	A	1/1	0/0
chr4H	rs468	602603294	G	A	0/0	1/1
chr4H	rs469	602681014	G	A	0/0	1/1
chr4H	rs470	602681030	A	T	1/1	0/0
chr4H	rs471	602681084	T	C	0/0	1/1
chr4H	rs472	602681093	C	T	0/0	1/1
chr4H	rs473	602681318	A	G	1/1	0/0
chr4H	rs474	602681319	C	T	0/0	1/1
chr4H	rs475	602681366	G	A	1/1	0/0
chr4H	rs476	602687797	T	C	1/1	0/0
chr4H	rs477	602687800	A	G	1/1	0/0
chr4H	rs478	602687804	C	T	0/0	1/1
chr4H	rs479	602687806	G	A	0/0	1/1
chr4H	rs480	602687989	G	T	1/1	0/0
chr4H	rs481	602687990	C	A	1/1	0/0
chr4H	rs482	602688022	A	T	1/1	0/0
chr4H	rs483	602688053	G	T	0/0	1/1
chr4H	rs484	602688079	G	A	1/1	0/0
chr4H	rs485	602691666	G	A	1/1	0/0
chr4H	rs486	602691709	G	A	0/0	1/1
chr4H	rs487	602691739	C	T	1/1	0/0
chr4H	rs488	602916355	C	T	0/0	1/1
chr4H	rs489	603059208	C	G	0/0	1/1
chr4H	rs490	603059489	C	G	0/0	1/1
chr4H	rs491	603071333	T	A	0/0	1/1
chr4H	rs492	603126751	C	T	0/0	1/1
chr4H	rs493	603126803	A	G	0/0	1/1
chr4H	rs494	603127028	T	G	0/0	1/1
chr4H	rs495	603320254	C	T	0/0	1/1
chr4H	rs496	603320362	T	C	0/0	1/1
chr4H	rs497	603320533	C	A	0/0	1/1
chr4H	rs498	603333057	T	C	0/0	1/1
chr4H	rs499	603333069	G	A	0/0	1/1
chr4H	rs500	603333289	G	C	0/0	1/1
chr4H	rs501	603435863	T	G	0/0	1/1
chr4H	rs502	603443654	T	C	0/0	1/1
chr4H	rs503	603444214	G	A	0/0	1/1
chr4H	rs504	603444255	A	T	0/0	1/1
chr4H	rs505	603444257	A	T	0/0	1/1
chr4H	rs506	603444259	G	T	0/0	1/1
chr4H	rs507	603444264	G	T	0/0	1/1
chr4H	rs508	603444439	A	G	0/0	1/1
chr4H	rs509	603444442	A	G	0/0	1/1
chr4H	rs510	603444940	T	G	0/0	1/1
chr4H	rs511	603445203	G	A	0/0	1/1
chr4H	rs512	603445210	C	T	0/0	1/1
chr4H	rs513	603445222	G	A	0/0	1/1
chr4H	rs514	603445264	T	G	0/0	1/1
chr4H	rs515	603445278	A	G	0/0	1/1
chr4H	rs516	603445289	T	C	0/0	1/1
chr4H	rs517	603452496	A	C	0/0	1/1
chr4H	rs518	603452693	A	G	0/0	1/1
chr4H	rs519	603452794	G	A	0/0	1/1
chr4H	rs520	603452865	C	A	0/0	1/1
chr4H	rs521	603452877	T	C	0/0	1/1
chr4H	rs522	603453051	C	T	0/0	1/1
chr4H	rs523	603455648	G	A	0/0	1/1
chr4H	rs524	603463917	A	G	0/0	1/1
chr4H	rs525	603468519	C	T	0/0	1/1
chr4H	rs526	603505488	G	A	0/0	1/1
chr4H	rs527	603505532	G	A	0/0	1/1
chr4H	rs528	603505546	C	G	0/0	1/1
chr4H	rs529	603505734	A	G	0/0	1/1
chr4H	rs530	603505766	T	C	0/0	1/1
chr4H	rs531	603505779	C	A	0/0	1/1
chr4H	rs532	603505786	G	A	0/0	1/1
chr4H	rs533	603505787	A	T	0/0	1/1
chr4H	rs534	603505788	A	G	0/0	1/1
chr4H	rs535	603505790	C	G	0/0	1/1
chr4H	rs536	603543147	T	C	0/0	1/1
chr4H	rs537	603560647	A	G	0/0	1/1
chr4H	rs538	603560833	A	G	0/0	1/1
chr4H	rs539	603560867	G	A	0/0	1/1
chr4H	rs540	603572858	A	G	0/0	1/1
chr4H	rs541	603572867	A	G	0/0	1/1
chr4H	rs542	603572905	A	G	0/0	1/1
chr4H	rs543	603648357	T	C	0/0	1/1
chr4H	rs544	603648631	C	G	0/0	1/1
chr4H	rs545	603692739	A	C	0/0	1/1
chr4H	rs546	603692958	A	G	0/0	1/1
chr4H	rs547	603692985	G	C	0/0	1/1
chr4H	rs548	603692990	C	A	0/0	1/1
chr4H	rs549	603719662	G	A	0/0	1/1
chr4H	rs550	603719666	T	A	0/0	1/1
chr4H	rs551	603719699	A	C	0/0	1/1
chr4H	rs552	603719970	A	G	0/0	1/1
chr4H	rs553	603720025	A	C	0/0	1/1
chr4H	rs554	603736039	C	T	0/0	1/1
chr4H	rs555	603736269	G	A	0/0	1/1
chr4H	rs556	603803398	G	A	0/0	1/1
chr4H	rs557	603803440	A	G	0/0	1/1
chr4H	rs558	603803464	C	T	0/0	1/1
chr4H	rs559	603803486	G	A	0/0	1/1
chr4H	rs560	603803712	A	G	0/0	1/1
chr4H	rs561	603815742	C	G	0/0	1/1
chr4H	rs562	603815763	G	C	0/0	1/1
chr4H	rs563	603815796	G	C	0/0	1/1
chr4H	rs564	603816000	A	G	0/0	1/1
chr4H	rs565	603816001	C	T	0/0	1/1
chr4H	rs566	603816045	G	A	0/0	1/1
chr4H	rs567	603899989	C	T	0/0	1/1
chr4H	rs568	603900155	T	A	0/0	1/1
chr4H	rs569	603946702	G	A	0/0	1/1
chr4H	rs570	603946788	T	C	0/0	1/1
chr4H	rs571	603946906	G	A	0/0	1/1
chr4H	rs572	603946923	A	C	0/0	1/1
chr4H	rs573	603947094	G	A	0/0	1/1
chr4H	rs574	603947168	A	T	0/0	1/1
chr4H	rs575	603980544	T	C	0/0	1/1
chr4H	rs576	603980595	C	T	0/0	1/1
chr4H	rs577	603980771	T	C	0/0	1/1
chr4H	rs578	603986017	C	T	0/0	1/1
chr4H	rs579	603986063	G	A	0/0	1/1
chr4H	rs580	603989415	T	C	0/0	1/1
chr4H	rs581	603989445	A	T	0/0	1/1
chr4H	rs582	607178971	C	G	0/0	1/1
chr4H	rs583	607178991	T	C	0/0	1/1
chr4H	rs584	607198949	A	G	0/0	1/1
chr4H	rs585	607199046	C	A	0/0	1/1
chr4H	rs586	607199216	A	G	0/0	1/1
chr4H	rs587	607235996	A	G	0/0	1/1
chr4H	rs588	607236012	C	T	0/0	1/1
chr4H	rs589	607236203	G	T	0/0	1/1
chr4H	rs590	607236266	G	A	0/0	1/1
chr4H	rs591	607236290	G	C	0/0	1/1
chr4H	rs592	607236294	G	A	0/0	1/1
chr4H	rs593	607236608	T	C	0/0	1/1
chr4H	rs594	607236640	G	A	0/0	1/1
chr4H	rs595	607236646	T	A	0/0	1/1
chr4H	rs596	607368316	T	C	0/0	1/1
chr4H	rs597	607368505	G	A	0/0	1/1
chr4H	rs598	607423232	A	T	0/0	1/1
chr4H	rs599	607423506	G	A	0/0	1/1
chr4H	rs600	607423546	A	G	0/0	1/1
chr4H	rs601	607496791	A	G	0/0	1/1
chr4H	rs602	607496802	C	T	0/0	1/1
chr4H	rs603	607639518	T	C	0/0	1/1
chr4H	rs604	607646160	C	T	0/0	1/1
chr4H	rs605	607729828	T	C	0/0	1/1
chr4H	rs606	607733279	C	A	0/0	1/1
chr4H	rs607	607733319	T	C	0/0	1/1
chr4H	rs608	607733576	A	G	0/0	1/1
chr4H	rs609	607733593	A	T	0/0	1/1
chr4H	rs610	607733594	A	C	0/0	1/1
chr4H	rs611	608132230	G	A	1/1	0/0
chr4H	rs612	608132321	C	T	1/1	0/0
chr4H	rs613	608132327	A	G	1/1	0/0
chr4H	rs614	608195910	G	A	0/0	1/1
chr4H	rs615	608201390	C	G	0/0	1/1
chr4H	rs616	608201402	G	T	0/0	1/1
chr4H	rs617	608201426	C	T	0/0	1/1
chr4H	rs618	608201432	G	T	0/0	1/1
chr4H	rs619	608253733	G	C	0/0	1/1
chr4H	rs620	608253735	T	C	0/0	1/1
chr4H	rs621	608253780	T	C	0/0	1/1
chr4H	rs622	608343237	A	G	0/0	1/1
chr4H	rs623	608343537	G	A	0/0	1/1
chr4H	rs624	608363720	G	A	0/0	1/1
chr4H	rs625	608363808	A	G	0/0	1/1
chr4H	rs626	608363811	C	T	0/0	1/1
chr4H	rs627	608377918	G	T	0/0	1/1
chr4H	rs628	608415738	G	A	0/0	1/1
chr4H	rs629	608415771	T	C	0/0	1/1
chr4H	rs630	608415945	G	C	0/0	1/1
chr4H	rs631	608415969	T	C	0/0	1/1
chr4H	rs632	608416819	T	C	0/0	1/1
chr4H	rs633	608429671	G	T	0/0	1/1
chr4H	rs634	608429742	G	C	0/0	1/1
chr5H	rs635	26288214	C	T	1/1	0/0
chr5H	rs636	60735306	A	C	0/0	1/1
chr5H	rs637	60735499	A	C	0/0	1/1
chr5H	rs638	60735543	A	T	0/0	1/1
chr5H	rs639	60735602	C	T	0/0	1/1
chr5H	rs640	101585471	A	G	0/0	1/1
chr5H	rs641	116113868	C	T	0/0	1/1
chr5H	rs642	123534503	G	A	0/0	1/1
chr5H	rs643	211487286	G	A	1/1	0/0
chr5H	rs644	223571345	C	T	0/0	1/1
chr5H	rs645	241764025	A	T	0/0	1/1
chr5H	rs646	241764190	A	G	0/0	1/1
chr5H	rs647	277252303	A	G	0/0	1/1
chr5H	rs648	380825817	T	C	1/1	0/0
chr5H	rs649	380825951	G	A	1/1	0/0
chr5H	rs650	380825963	G	A	1/1	0/0
chr5H	rs651	430665684	G	A	1/1	0/0
chr5H	rs652	430665701	C	T	1/1	0/0
chr5H	rs653	430665720	G	T	1/1	0/0
chr5H	rs654	430665732	A	C	1/1	0/0
chr5H	rs655	430665738	G	T	1/1	0/0
chr5H	rs656	430665747	G	A	1/1	0/0
chr5H	rs657	445753043	G	A	1/1	0/0
chr5H	rs658	446485708	A	G	0/0	1/1
chr5H	rs659	446485772	T	C	0/0	1/1
chr5H	rs660	446486045	T	C	0/0	1/1
chr5H	rs661	446762648	T	A	1/1	0/0
chr5H	rs662	446762920	C	T	0/0	1/1
chr5H	rs663	446762937	G	A	1/1	0/0
chr5H	rs664	446904305	C	T	1/1	0/0
chr5H	rs665	447526614	G	A	0/0	1/1
chr5H	rs666	447526706	T	C	0/0	1/1
chr5H	rs667	447526888	C	A	0/0	1/1
chr5H	rs668	447526916	G	A	0/0	1/1
chr5H	rs669	447526943	C	T	0/0	1/1
chr5H	rs670	447526982	G	T	0/0	1/1
chr5H	rs671	447526992	A	G	0/0	1/1
chr5H	rs672	447753282	T	C	0/0	1/1
chr5H	rs673	447753352	T	C	0/0	1/1
chr5H	rs674	447871513	G	A	0/0	1/1
chr5H	rs675	447922807	G	A	1/1	0/0
chr5H	rs676	447922991	T	C	1/1	0/0
chr5H	rs677	447922992	C	G	1/1	0/0
chr5H	rs678	447923010	C	A	0/0	1/1
chr5H	rs679	447977909	G	A	0/0	1/1
chr5H	rs680	448066151	A	G	0/0	1/1
chr5H	rs681	448066161	C	T	0/0	1/1
chr5H	rs682	448066381	T	C	0/0	1/1
chr5H	rs683	448066452	T	A	0/0	1/1
chr5H	rs684	448172540	C	T	0/0	1/1
chr5H	rs685	448172720	A	G	0/0	1/1
chr5H	rs686	448319012	G	A	0/0	1/1
chr5H	rs687	448319027	T	C	0/0	1/1
chr5H	rs688	448319029	G	A	0/0	1/1
chr5H	rs689	448319086	G	A	0/0	1/1
chr5H	rs690	448319302	T	C	0/0	1/1
chr5H	rs691	448319308	C	T	0/0	1/1
chr5H	rs692	448354032	T	C	0/0	1/1
chr5H	rs693	448354073	A	T	0/0	1/1
chr5H	rs694	448354098	G	A	0/0	1/1
chr5H	rs695	448354099	G	C	0/0	1/1
chr5H	rs696	448354114	T	A	0/0	1/1
chr5H	rs697	448354119	A	G	0/0	1/1
chr5H	rs698	448354127	G	T	0/0	1/1
chr5H	rs699	448354326	G	A	0/0	1/1
chr5H	rs700	448354334	G	T	0/0	1/1
chr5H	rs701	448426662	T	C	0/0	1/1
chr5H	rs702	448426674	T	C	0/0	1/1
chr5H	rs703	448426687	G	A	0/0	1/1
chr5H	rs704	448426879	A	C	0/0	1/1
chr5H	rs705	448506011	A	C	0/0	1/1
chr5H	rs706	448582515	A	G	0/0	1/1
chr5H	rs707	448956162	T	C	0/0	1/1
chr5H	rs708	449346977	C	T	1/1	0/0
chr5H	rs709	449347016	T	A	0/0	1/1
chr5H	rs710	449347209	T	C	1/1	0/0
chr5H	rs711	449347269	G	A	1/1	0/0
chr5H	rs712	449450575	T	G	0/0	1/1
chr5H	rs713	449450615	T	C	0/0	1/1
chr5H	rs714	449450654	A	G	0/0	1/1
chr5H	rs715	449450854	G	A	0/0	1/1
chr5H	rs716	449855792	G	T	0/0	1/1
chr5H	rs717	449856164	C	T	0/0	1/1
chr5H	rs718	449858168	A	G	0/0	1/1
chr5H	rs719	450170579	T	C	0/0	1/1
chr5H	rs720	450170583	A	G	0/0	1/1
chr5H	rs721	450387588	A	T	0/0	1/1
chr5H	rs722	450609765	C	T	0/0	1/1
chr5H	rs723	450609810	G	A	0/0	1/1
chr5H	rs724	450693530	A	G	0/0	1/1
chr5H	rs725	450693545	T	G	0/0	1/1
chr5H	rs726	450693546	G	A	0/0	1/1
chr5H	rs727	450961757	T	C	0/0	1/1
chr5H	rs728	451012652	A	G	0/0	1/1
chr5H	rs729	451012910	T	C	0/0	1/1
chr5H	rs730	451012915	C	T	0/0	1/1
chr5H	rs731	451012955	A	G	0/0	1/1
chr5H	rs732	451126118	C	A	0/0	1/1
chr5H	rs733	451193594	G	A	0/0	1/1
chr5H	rs734	451637526	G	A	0/0	1/1
chr5H	rs735	451637821	A	G	0/0	1/1
chr5H	rs736	451794943	A	C	0/0	1/1
chr5H	rs737	451795145	C	A	0/0	1/1
chr5H	rs738	451977712	A	G	0/0	1/1
chr5H	rs739	451977724	A	T	0/0	1/1
chr5H	rs740	451977734	C	T	0/0	1/1
chr5H	rs741	452161210	C	T	1/1	0/0
chr5H	rs742	452161237	G	A	1/1	0/0
chr5H	rs743	452161289	A	T	1/1	0/0
chr5H	rs744	452161298	G	C	1/1	0/0
chr5H	rs745	452161299	T	C	1/1	0/0
chr5H	rs746	452388680	A	G	1/1	0/0
chr5H	rs747	452388758	C	T	1/1	0/0
chr5H	rs748	452388927	G	A	1/1	0/0
chr5H	rs749	452388945	G	A	1/1	0/0
chr5H	rs750	452388973	T	C	1/1	0/0
chr5H	rs751	452389020	A	G	1/1	0/0
chr5H	rs752	452650808	C	T	0/0	1/1
chr5H	rs753	452837132	A	G	0/0	1/1
chr5H	rs754	452913509	C	G	0/0	1/1
chr5H	rs755	453342519	C	T	1/1	0/0
chr5H	rs756	453892581	T	C	1/1	0/0
chr5H	rs757	453892652	C	T	1/1	0/0
chr5H	rs758	454051529	G	C	0/0	1/1
chr5H	rs759	454051717	C	A	0/0	1/1
chr5H	rs760	454051754	T	C	0/0	1/1
chr5H	rs761	454325173	G	T	0/0	1/1
chr5H	rs762	454613075	T	G	1/1	0/0
chr5H	rs763	454613125	A	G	1/1	0/0
chr5H	rs764	454613179	G	A	1/1	0/0
chr5H	rs765	454613367	A	C	1/1	0/0
chr5H	rs766	454613372	G	A	1/1	0/0
chr5H	rs767	455021678	T	A	0/0	1/1
chr5H	rs768	455021859	C	T	1/1	0/0
chr5H	rs769	455021891	G	C	1/1	0/0
chr5H	rs770	455021923	G	A	1/1	0/0
chr5H	rs771	455428000	A	G	0/0	1/1
chr5H	rs772	455534882	C	T	0/0	1/1
chr5H	rs773	455919012	G	A	0/0	1/1
chr5H	rs774	456125533	A	G	1/1	0/0
chr5H	rs775	456125549	T	A	1/1	0/0
chr5H	rs776	456125555	T	C	1/1	0/0
chr5H	rs777	456125585	A	G	1/1	0/0
chr5H	rs778	456125590	A	T	1/1	0/0
chr5H	rs779	456651276	T	C	1/1	0/0
chr5H	rs780	456651424	G	A	1/1	0/0
chr5H	rs781	456651450	T	C	1/1	0/0
chr5H	rs782	456651452	T	G	1/1	0/0
chr5H	rs783	456651473	G	A	1/1	0/0
chr5H	rs784	456651504	G	A	1/1	0/0
chr5H	rs785	456719811	G	A	1/1	0/0
chr5H	rs786	456719819	T	A	1/1	0/0
chr5H	rs787	456719896	G	A	1/1	0/0
chr5H	rs788	456720116	T	G	1/1	0/0
chr5H	rs789	456720121	G	A	1/1	0/0
chr5H	rs790	456784089	T	C	1/1	0/0
chr5H	rs791	456784180	A	G	1/1	0/0
chr5H	rs792	457017474	A	T	1/1	0/0
chr5H	rs793	457017492	A	G	1/1	0/0
chr5H	rs794	457017516	T	C	1/1	0/0
chr5H	rs795	457017765	A	G	1/1	0/0
chr5H	rs796	457240773	G	C	1/1	0/0
chr5H	rs797	457240780	C	T	1/1	0/0
chr5H	rs798	457257134	C	T	1/1	0/0
chr5H	rs799	457257202	T	C	1/1	0/0
chr5H	rs800	457257437	C	G	1/1	0/0
chr5H	rs801	457608245	G	C	1/1	0/0
chr5H	rs802	457608258	G	A	1/1	0/0
chr5H	rs803	457616010	C	T	1/1	0/0
chr5H	rs804	457616014	G	A	1/1	0/0
chr5H	rs805	457616023	T	G	1/1	0/0
chr5H	rs806	457616028	T	G	1/1	0/0
chr5H	rs807	457616031	C	T	1/1	0/0
chr5H	rs808	457616042	G	A	1/1	0/0
chr5H	rs809	457616068	G	A	1/1	0/0
chr5H	rs810	457616088	C	T	1/1	0/0
chr5H	rs811	457616282	A	G	1/1	0/0
chr5H	rs812	457768945	G	A	1/1	0/0
chr5H	rs813	459125969	A	G	1/1	0/0
chr5H	rs814	459126077	C	T	1/1	0/0
chr5H	rs815	459126084	A	G	1/1	0/0
chr5H	rs816	459353506	C	T	1/1	0/0
chr5H	rs817	459444767	T	A	1/1	0/0
chr5H	rs818	459444831	T	C	1/1	0/0
chr5H	rs819	459444865	G	A	0/0	1/1
chr5H	rs820	460027725	A	G	1/1	0/0
chr5H	rs821	460027759	T	C	1/1	0/0
chr5H	rs822	460027968	A	C	1/1	0/0
chr5H	rs823	460028025	C	T	1/1	0/0
chr5H	rs824	460028045	C	T	1/1	0/0
chr5H	rs825	460128003	C	T	1/1	0/0
chr5H	rs826	460184120	G	A	0/0	1/1
chr5H	rs827	460484639	C	T	1/1	0/0
chr5H	rs828	460484658	C	T	1/1	0/0
chr5H	rs829	460484983	C	T	1/1	0/0
chr5H	rs830	460484990	C	A	1/1	0/0
chr5H	rs831	461126797	G	T	1/1	0/0
chr5H	rs832	461126963	G	T	1/1	0/0
chr5H	rs833	461126984	C	T	1/1	0/0
chr5H	rs834	461126988	T	A	1/1	0/0
chr5H	rs835	461127016	T	G	1/1	0/0
chr5H	rs836	461127046	T	C	1/1	0/0
chr5H	rs837	461208232	G	T	1/1	0/0
chr5H	rs838	461208303	C	G	1/1	0/0
chr5H	rs839	461208425	C	A	1/1	0/0
chr5H	rs840	461208470	T	G	1/1	0/0
chr5H	rs841	461227958	G	T	1/1	0/0
chr5H	rs842	461227969	C	T	1/1	0/0
chr5H	rs843	461228036	A	G	1/1	0/0
chr5H	rs844	461228241	G	A	1/1	0/0
chr5H	rs845	461264557	C	T	1/1	0/0
chr5H	rs846	461264772	C	T	1/1	0/0
chr5H	rs847	461264773	G	A	1/1	0/0
chr5H	rs848	461264785	G	C	1/1	0/0
chr5H	rs849	461539427	C	T	1/1	0/0
chr5H	rs850	462276471	G	T	1/1	0/0
chr5H	rs851	462276548	C	T	1/1	0/0
chr5H	rs852	462296811	G	A	1/1	0/0
chr5H	rs853	462296842	G	T	1/1	0/0
chr5H	rs854	462296876	T	C	1/1	0/0
chr5H	rs855	462296894	T	C	1/1	0/0
chr5H	rs856	462394693	G	A	1/1	0/0
chr5H	rs857	462394869	T	C	1/1	0/0
chr5H	rs858	462503169	A	G	1/1	0/0
chr5H	rs859	462503443	G	T	1/1	0/0
chr5H	rs860	462664742	T	G	1/1	0/0
chr5H	rs861	462664960	A	G	1/1	0/0
chr5H	rs862	462800817	T	C	1/1	0/0
chr5H	rs863	462800821	G	C	1/1	0/0
chr5H	rs864	462801067	T	C	1/1	0/0
chr5H	rs865	462801152	A	G	1/1	0/0
chr5H	rs866	462801161	T	A	1/1	0/0
chr5H	rs867	462801175	G	A	1/1	0/0
chr5H	rs868	463108315	G	T	1/1	0/0
chr5H	rs869	463151011	C	A	1/1	0/0
chr5H	rs870	463151019	T	C	1/1	0/0
chr5H	rs871	463151024	A	C	1/1	0/0
chr5H	rs872	463151032	T	G	1/1	0/0
chr5H	rs873	463151099	A	G	1/1	0/0
chr5H	rs874	463151308	T	C	1/1	0/0
chr5H	rs875	463151331	G	A	1/1	0/0
chr5H	rs876	463151370	G	C	1/1	0/0
chr5H	rs877	463151372	A	G	1/1	0/0
chr5H	rs878	463280933	T	C	1/1	0/0
chr5H	rs879	463280943	C	T	1/1	0/0
chr5H	rs880	463280952	A	G	1/1	0/0
chr5H	rs881	463280967	A	G	1/1	0/0
chr5H	rs882	463280981	T	C	1/1	0/0
chr5H	rs883	463281001	T	C	1/1	0/0
chr5H	rs884	464212805	G	A	1/1	0/0
chr5H	rs885	464334575	A	C	1/1	0/0
chr5H	rs886	464334591	C	T	1/1	0/0
chr5H	rs887	465077793	C	G	1/1	0/0
chr5H	rs888	467069888	C	G	0/0	1/1
chr5H	rs889	467069890	C	T	0/0	1/1
chr5H	rs890	467640479	T	A	1/1	0/0
chr5H	rs891	467640529	G	A	0/0	1/1
chr5H	rs892	467640708	T	C	0/0	1/1
chr5H	rs893	467640711	G	C	0/0	1/1
chr5H	rs894	469349455	T	C	1/1	0/0
chr5H	rs895	469359896	T	C	1/1	0/0
chr5H	rs896	469360130	C	G	1/1	0/0
chr5H	rs897	469449682	A	C	1/1	0/0
chr5H	rs898	469449885	A	T	1/1	0/0
chr5H	rs899	469594957	G	A	1/1	0/0
chr5H	rs900	469595023	C	A	1/1	0/0
chr5H	rs901	469595242	G	A	1/1	0/0
chr5H	rs902	469595275	C	T	1/1	0/0
chr5H	rs903	469595280	G	T	1/1	0/0
chr5H	rs904	469595334	A	G	1/1	0/0
chr5H	rs905	475527634	C	A	1/1	0/0
chr5H	rs906	479765330	A	C	1/1	0/0
chr5H	rs907	480830269	C	A	1/1	0/0
chr5H	rs908	480830271	G	T	1/1	0/0
chr5H	rs909	480830332	T	A	0/0	1/1
chr5H	rs910	480830347	T	A	0/0	1/1
chr5H	rs911	480830377	T	C	1/1	0/0
chr5H	rs912	480830379	G	A	1/1	0/0
chr5H	rs913	480830532	T	C	0/0	1/1
chr5H	rs914	480830600	C	T	0/0	1/1
chr5H	rs915	530818628	C	A	0/0	1/1
chr5H	rs916	530818632	G	A	0/0	1/1
chr5H	rs917	539131782	G	T	0/0	1/1
chr5H	rs918	539131830	C	T	1/1	0/0
chr5H	rs919	547259515	A	G	1/1	0/0
chr5H	rs920	573171401	T	A	1/1	0/0
chr5H	rs921	573171476	C	T	1/1	0/0
chr5H	rs922	573171674	A	G	1/1	0/0
chr5H	rs923	579207755	T	G	0/0	1/1
chr6H	rs924	18274441	G	A	0/0	1/1
chr6H	rs925	40854888	G	A	0/0	1/1
chr6H	rs926	40854933	G	A	0/0	1/1
chr6H	rs927	40855145	G	A	0/0	1/1
chr6H	rs928	46964169	G	A	0/0	1/1
chr6H	rs929	46964204	A	G	0/0	1/1
chr6H	rs930	46964267	T	C	0/0	1/1
chr6H	rs931	57453596	G	A	0/0	1/1
chr6H	rs932	61618012	C	T	1/1	0/0
chr6H	rs933	61618240	G	A	0/0	1/1
chr6H	rs934	61618254	C	T	1/1	0/0
chr6H	rs935	78172948	G	A	0/0	1/1
chr6H	rs936	93551500	T	C	1/1	0/0
chr6H	rs937	170584109	G	T	1/1	0/0
chr6H	rs938	170584377	C	G	1/1	0/0
chr6H	rs939	337301700	T	C	1/1	0/0
chr6H	rs940	337301701	T	C	1/1	0/0
chr6H	rs941	337301733	C	T	1/1	0/0
chr6H	rs942	337301759	C	T	1/1	0/0
chr6H	rs943	337301760	A	G	1/1	0/0
chr6H	rs944	337301762	C	T	1/1	0/0
chr6H	rs945	337301767	C	T	1/1	0/0
chr6H	rs946	337301786	T	C	1/1	0/0
chr6H	rs947	337301984	T	A	1/1	0/0
chr6H	rs948	337301991	G	A	1/1	0/0
chr6H	rs949	337301999	A	G	1/1	0/0
chr6H	rs950	337302002	A	C	1/1	0/0
chr6H	rs951	337302007	G	A	1/1	0/0
chr6H	rs952	337302041	T	C	1/1	0/0
chr6H	rs953	337302043	G	A	1/1	0/0
chr6H	rs954	337302047	G	A	1/1	0/0
chr6H	rs955	337302048	G	A	1/1	0/0
chr6H	rs956	337302057	A	G	1/1	0/0
chr6H	rs957	425011603	C	T	0/0	1/1
chr6H	rs958	445589742	A	G	0/0	1/1
chr6H	rs959	445590089	A	G	0/0	1/1
chr6H	rs960	445590109	G	A	0/0	1/1
chr6H	rs961	445590111	T	C	0/0	1/1
chr6H	rs962	470636185	C	A	1/1	0/0
chr6H	rs963	487848971	C	T	0/0	1/1
chr6H	rs964	511348908	G	A	0/0	1/1
chr6H	rs965	511348926	T	G	0/0	1/1
chr6H	rs966	511349178	T	G	0/0	1/1
chr6H	rs967	511349186	G	A	0/0	1/1
chr6H	rs968	557845048	C	A	0/0	1/1
chr6H	rs969	557845068	G	A	0/0	1/1
chr6H	rs970	557845342	G	C	0/0	1/1
chr7H	rs971	5068211	T	G	0/0	1/1
chr7H	rs972	5068283	C	A	0/0	1/1
chr7H	rs973	5068433	G	A	0/0	1/1
chr7H	rs974	5068447	G	A	1/1	0/0
chr7H	rs975	5068473	G	A	1/1	0/0
chr7H	rs976	5068483	C	A	0/0	1/1
chr7H	rs977	5068504	C	T	0/0	1/1
chr7H	rs978	6375970	C	T	0/0	1/1
chr7H	rs979	14523403	G	A	1/1	0/0
chr7H	rs980	14523464	T	C	1/1	0/0
chr7H	rs981	14523669	A	G	1/1	0/0
chr7H	rs982	14523702	C	T	1/1	0/0
chr7H	rs983	14523727	G	A	1/1	0/0
chr7H	rs984	14523748	C	G	0/0	1/1
chr7H	rs985	14523762	A	C	1/1	0/0
chr7H	rs986	14523771	C	T	1/1	0/0
chr7H	rs987	14637786	A	C	0/0	1/1
chr7H	rs988	14666947	G	T	1/1	0/0
chr7H	rs989	14666954	T	C	1/1	0/0
chr7H	rs990	14666956	C	T	0/0	1/1
chr7H	rs991	14666990	G	A	1/1	0/0
chr7H	rs992	14667191	G	A	1/1	0/0
chr7H	rs993	14667233	G	T	1/1	0/0
chr7H	rs994	14667260	C	T	1/1	0/0
chr7H	rs995	14712932	C	T	1/1	0/0
chr7H	rs996	14713135	G	A	0/0	1/1
chr7H	rs997	14729226	G	A	0/0	1/1
chr7H	rs998	14731322	A	G	1/1	0/0
chr7H	rs999	14731333	T	C	1/1	0/0
chr7H	rs1000	14731599	A	C	0/0	1/1
chr7H	rs1001	14736974	C	T	0/0	1/1
chr7H	rs1002	14737024	C	T	0/0	1/1
chr7H	rs1003	14811634	A	T	0/0	1/1
chr7H	rs1004	14812021	T	C	0/0	1/1
chr7H	rs1005	14877525	C	G	1/1	0/0
chr7H	rs1006	14877577	A	T	1/1	0/0
chr7H	rs1007	14877578	T	G	1/1	0/0
chr7H	rs1008	14877730	C	T	0/0	1/1
chr7H	rs1009	14877749	T	A	1/1	0/0
chr7H	rs1010	14882229	A	C	0/0	1/1
chr7H	rs1011	14882233	G	C	1/1	0/0
chr7H	rs1012	14882533	G	A	0/0	1/1
chr7H	rs1013	14882541	A	G	0/0	1/1
chr7H	rs1014	14882559	G	A	1/1	0/0
chr7H	rs1015	14929780	T	A	1/1	0/0
chr7H	rs1016	14929851	C	G	1/1	0/0
chr7H	rs1017	14929861	T	C	0/0	1/1
chr7H	rs1018	14997471	T	C	1/1	0/0
chr7H	rs1019	14997476	A	G	1/1	0/0
chr7H	rs1020	15066185	G	A	1/1	0/0
chr7H	rs1021	15066186	G	A	1/1	0/0
chr7H	rs1022	15066194	G	A	0/0	1/1
chr7H	rs1023	15113219	C	G	1/1	0/0
chr7H	rs1024	15176957	T	C	1/1	0/0
chr7H	rs1025	15176991	T	C	1/1	0/0
chr7H	rs1026	15177291	C	T	1/1	0/0
chr7H	rs1027	15177343	T	C	0/0	1/1
chr7H	rs1028	15184976	A	G	1/1	0/0
chr7H	rs1029	15184988	T	C	1/1	0/0
chr7H	rs1030	15185017	C	G	1/1	0/0
chr7H	rs1031	15185262	A	G	1/1	0/0
chr7H	rs1032	15210964	G	A	0/0	1/1
chr7H	rs1033	15211241	T	C	1/1	0/0
chr7H	rs1034	15211283	A	G	0/0	1/1
chr7H	rs1035	15220880	A	G	1/1	0/0
chr7H	rs1036	15220916	C	G	1/1	0/0
chr7H	rs1037	15357819	A	G	0/0	1/1
chr7H	rs1038	15357833	G	T	1/1	0/0
chr7H	rs1039	15440705	G	T	1/1	0/0
chr7H	rs1040	15440969	T	C	1/1	0/0
chr7H	rs1041	15471875	C	G	0/0	1/1
chr7H	rs1042	15801294	A	T	1/1	0/0
chr7H	rs1043	15801310	C	A	0/0	1/1
chr7H	rs1044	15801526	T	C	0/0	1/1
chr7H	rs1045	15801570	A	G	0/0	1/1
chr7H	rs1046	15801583	C	T	1/1	0/0
chr7H	rs1047	15801614	G	A	0/0	1/1
chr7H	rs1048	15806830	A	G	0/0	1/1
chr7H	rs1049	15806841	A	C	0/0	1/1
chr7H	rs1050	15807004	C	G	0/0	1/1
chr7H	rs1051	15827045	C	G	1/1	0/0
chr7H	rs1052	15827275	G	A	1/1	0/0
chr7H	rs1053	15827276	C	A	0/0	1/1
chr7H	rs1054	15827326	T	A	1/1	0/0
chr7H	rs1055	15893532	G	A	1/1	0/0
chr7H	rs1056	15893562	A	G	1/1	0/0
chr7H	rs1057	15893832	A	C	0/0	1/1
chr7H	rs1058	15893858	A	G	1/1	0/0
chr7H	rs1059	15940595	T	C	1/1	0/0
chr7H	rs1060	16061797	C	T	1/1	0/0
chr7H	rs1061	16061857	C	T	0/0	1/1
chr7H	rs1062	16062058	C	G	1/1	0/0
chr7H	rs1063	16062062	G	A	1/1	0/0
chr7H	rs1064	16062090	G	A	1/1	0/0
chr7H	rs1065	16081145	T	G	1/1	0/0
chr7H	rs1066	16081153	A	G	1/1	0/0
chr7H	rs1067	16081173	T	C	1/1	0/0
chr7H	rs1068	16081419	T	G	1/1	0/0
chr7H	rs1069	16134350	T	C	1/1	0/0
chr7H	rs1070	16134438	C	T	1/1	0/0
chr7H	rs1071	16134583	G	A	1/1	0/0
chr7H	rs1072	16134586	A	G	1/1	0/0
chr7H	rs1073	16134645	G	A	1/1	0/0
chr7H	rs1074	16159970	G	A	1/1	0/0
chr7H	rs1075	16160250	G	T	1/1	0/0
chr7H	rs1076	16181769	T	G	1/1	0/0
chr7H	rs1077	16181843	C	A	1/1	0/0
chr7H	rs1078	16181860	C	T	1/1	0/0
chr7H	rs1079	16181878	A	G	1/1	0/0
chr7H	rs1080	16245666	C	G	1/1	0/0
chr7H	rs1081	16245667	T	C	1/1	0/0
chr7H	rs1082	16245954	C	A	1/1	0/0
chr7H	rs1083	16253925	A	G	1/1	0/0
chr7H	rs1084	16253960	G	A	1/1	0/0
chr7H	rs1085	16254163	A	C	1/1	0/0
chr7H	rs1086	16265425	T	G	1/1	0/0
chr7H	rs1087	16305604	T	C	1/1	0/0
chr7H	rs1088	16391770	G	C	1/1	0/0
chr7H	rs1089	16391795	T	C	1/1	0/0
chr7H	rs1090	16392013	T	C	1/1	0/0
chr7H	rs1091	16392026	A	G	1/1	0/0
chr7H	rs1092	16392054	G	T	1/1	0/0
chr7H	rs1093	16392070	T	G	1/1	0/0
chr7H	rs1094	16397765	A	G	1/1	0/0
chr7H	rs1095	16397770	T	C	1/1	0/0
chr7H	rs1096	16500301	T	C	1/1	0/0
chr7H	rs1097	16500302	G	A	1/1	0/0
chr7H	rs1098	16500402	G	A	1/1	0/0
chr7H	rs1099	16500548	C	T	1/1	0/0
chr7H	rs1100	16500557	T	C	1/1	0/0
chr7H	rs1101	16582148	T	C	1/1	0/0
chr7H	rs1102	16582210	A	G	1/1	0/0
chr7H	rs1103	16583814	A	T	1/1	0/0
chr7H	rs1104	16587235	A	T	1/1	0/0
chr7H	rs1105	16587259	C	T	1/1	0/0
chr7H	rs1106	16587728	G	C	1/1	0/0
chr7H	rs1107	16587761	G	A	1/1	0/0
chr7H	rs1108	16624346	A	G	1/1	0/0
chr7H	rs1109	16625041	G	T	1/1	0/0
chr7H	rs1110	16674981	A	G	1/1	0/0
chr7H	rs1111	16674994	A	G	1/1	0/0
chr7H	rs1112	16725594	T	C	1/1	0/0
chr7H	rs1113	16779529	G	C	1/1	0/0
chr7H	rs1114	16779557	C	G	1/1	0/0
chr7H	rs1115	16779559	C	T	1/1	0/0
chr7H	rs1116	16779586	A	G	1/1	0/0
chr7H	rs1117	16779742	C	A	1/1	0/0
chr7H	rs1118	16779748	T	A	1/1	0/0
chr7H	rs1119	16779795	G	A	1/1	0/0
chr7H	rs1120	16779825	G	A	1/1	0/0
chr7H	rs1121	16779843	C	T	1/1	0/0
chr7H	rs1122	16782511	T	C	1/1	0/0
chr7H	rs1123	16782555	A	C	1/1	0/0
chr7H	rs1124	16782570	A	C	1/1	0/0
chr7H	rs1125	16782593	T	C	1/1	0/0
chr7H	rs1126	16782614	G	A	1/1	0/0
chr7H	rs1127	16782755	A	C	1/1	0/0
chr7H	rs1128	16942764	G	A	1/1	0/0
chr7H	rs1129	16942829	C	T	1/1	0/0
chr7H	rs1130	16947975	C	T	1/1	0/0
chr7H	rs1131	17065774	T	G	1/1	0/0
chr7H	rs1132	17066072	C	G	1/1	0/0
chr7H	rs1133	17125196	G	A	1/1	0/0
chr7H	rs1134	17125417	G	C	1/1	0/0
chr7H	rs1135	17195966	C	G	1/1	0/0
chr7H	rs1136	17195975	G	C	1/1	0/0
chr7H	rs1137	17196037	G	A	1/1	0/0
chr7H	rs1138	17196193	A	G	1/1	0/0
chr7H	rs1139	17196308	A	G	1/1	0/0
chr7H	rs1140	17295399	T	C	1/1	0/0
chr7H	rs1141	17295400	C	G	1/1	0/0
chr7H	rs1142	17295629	G	A	1/1	0/0
chr7H	rs1143	17295687	A	C	1/1	0/0
chr7H	rs1144	17304162	C	T	1/1	0/0
chr7H	rs1145	17304427	T	C	1/1	0/0
chr7H	rs1146	17357764	G	C	1/1	0/0
chr7H	rs1147	17357770	G	C	1/1	0/0
chr7H	rs1148	17357791	C	T	1/1	0/0
chr7H	rs1149	17382941	G	A	1/1	0/0
chr7H	rs1150	17382987	C	T	1/1	0/0
chr7H	rs1151	17383191	G	T	1/1	0/0
chr7H	rs1152	17383192	T	G	1/1	0/0
chr7H	rs1153	17383200	T	C	1/1	0/0
chr7H	rs1154	17384698	A	T	1/1	0/0
chr7H	rs1155	17404301	C	T	1/1	0/0
chr7H	rs1156	17404539	A	C	1/1	0/0
chr7H	rs1157	17404579	G	A	1/1	0/0
chr7H	rs1158	17509758	G	A	1/1	0/0
chr7H	rs1159	17528654	T	C	1/1	0/0
chr7H	rs1160	17586447	A	G	0/0	1/1
chr7H	rs1161	17586457	G	A	1/1	0/0
chr7H	rs1162	17661246	T	C	0/0	1/1
chr7H	rs1163	17661320	C	T	1/1	0/0
chr7H	rs1164	17661516	G	C	1/1	0/0
chr7H	rs1165	17661714	A	G	1/1	0/0
chr7H	rs1166	17661967	A	T	0/0	1/1
chr7H	rs1167	17661978	G	C	1/1	0/0
chr7H	rs1168	17662005	C	T	0/0	1/1
chr7H	rs1169	17662011	T	C	1/1	0/0
chr7H	rs1170	17677867	G	A	0/0	1/1
chr7H	rs1171	17677896	C	A	1/1	0/0
chr7H	rs1172	17678144	A	G	0/0	1/1
chr7H	rs1173	17722867	C	T	0/0	1/1
chr7H	rs1174	17722872	C	T	1/1	0/0
chr7H	rs1175	17722882	C	T	0/0	1/1
chr7H	rs1176	17722901	G	A	0/0	1/1
chr7H	rs1177	17722902	C	T	1/1	0/0
chr7H	rs1178	17722935	G	A	0/0	1/1
chr7H	rs1179	17723163	C	T	1/1	0/0
chr7H	rs1180	17725766	A	G	1/1	0/0
chr7H	rs1181	17726036	G	A	0/0	1/1
chr7H	rs1182	17726744	C	T	0/0	1/1
chr7H	rs1183	17726763	G	A	1/1	0/0
chr7H	rs1184	17726887	T	G	1/1	0/0
chr7H	rs1185	17726902	G	A	0/0	1/1
chr7H	rs1186	17726920	C	T	1/1	0/0
chr7H	rs1187	17726943	C	T	0/0	1/1
chr7H	rs1188	17726959	A	G	1/1	0/0
chr7H	rs1189	17736164	C	A	1/1	0/0
chr7H	rs1190	17736169	A	G	1/1	0/0
chr7H	rs1191	17736170	A	T	1/1	0/0
chr7H	rs1192	17736182	T	C	1/1	0/0
chr7H	rs1193	17736244	T	C	1/1	0/0
chr7H	rs1194	17736259	C	G	1/1	0/0
chr7H	rs1195	17736409	G	C	0/0	1/1
chr7H	rs1196	17736410	A	G	1/1	0/0
chr7H	rs1197	17736415	C	T	1/1	0/0
chr7H	rs1198	17736454	G	A	1/1	0/0
chr7H	rs1199	17736462	C	A	1/1	0/0
chr7H	rs1200	17736476	G	T	1/1	0/0
chr7H	rs1201	17818778	C	T	0/0	1/1
chr7H	rs1202	17818787	G	A	0/0	1/1
chr7H	rs1203	17818819	G	C	0/0	1/1
chr7H	rs1204	17818839	A	C	0/0	1/1
chr7H	rs1205	17818856	A	C	0/0	1/1
chr7H	rs1206	17818869	A	G	0/0	1/1
chr7H	rs1207	17818879	G	A	1/1	0/0
chr7H	rs1208	17818996	A	G	1/1	0/0
chr7H	rs1209	17819023	T	A	0/0	1/1
chr7H	rs1210	17819036	T	C	0/0	1/1
chr7H	rs1211	17819055	G	T	0/0	1/1
chr7H	rs1212	17819086	T	A	0/0	1/1
chr7H	rs1213	17919845	A	C	1/1	0/0
chr7H	rs1214	17919862	T	C	1/1	0/0
chr7H	rs1215	17920855	C	T	1/1	0/0
chr7H	rs1216	17920902	G	C	0/0	1/1
chr7H	rs1217	17920957	G	A	0/0	1/1
chr7H	rs1218	17921094	C	G	0/0	1/1
chr7H	rs1219	18395382	C	T	1/1	0/0
chr7H	rs1220	18395387	T	G	1/1	0/0
chr7H	rs1221	18397288	G	A	1/1	0/0
chr7H	rs1222	18397289	A	C	1/1	0/0
chr7H	rs1223	18397581	T	G	1/1	0/0
chr7H	rs1224	18402858	T	A	1/1	0/0
chr7H	rs1225	18418340	G	T	1/1	0/0
chr7H	rs1226	18418342	G	C	1/1	0/0
chr7H	rs1227	18418473	A	G	1/1	0/0
chr7H	rs1228	18418475	T	C	1/1	0/0
chr7H	rs1229	18418530	G	A	1/1	0/0
chr7H	rs1230	18529355	C	T	1/1	0/0
chr7H	rs1231	18529588	G	T	1/1	0/0
chr7H	rs1232	18529673	A	G	1/1	0/0
chr7H	rs1233	18529696	G	A	1/1	0/0
chr7H	rs1234	18601769	C	T	1/1	0/0
chr7H	rs1235	18601790	T	G	1/1	0/0
chr7H	rs1236	18602017	G	A	1/1	0/0
chr7H	rs1237	18602065	C	T	1/1	0/0
chr7H	rs1238	18796175	A	T	1/1	0/0
chr7H	rs1239	18796258	T	C	0/0	1/1
chr7H	rs1240	18796269	A	T	0/0	1/1
chr7H	rs1241	18796505	C	T	1/1	0/0
chr7H	rs1242	18892551	C	G	1/1	0/0
chr7H	rs1243	18892775	A	G	1/1	0/0
chr7H	rs1244	18897938	T	C	1/1	0/0
chr7H	rs1245	18898194	A	G	1/1	0/0
chr7H	rs1246	18913791	A	G	1/1	0/0
chr7H	rs1247	18913805	A	G	1/1	0/0
chr7H	rs1248	18913828	G	T	1/1	0/0
chr7H	rs1249	18914051	T	C	1/1	0/0
chr7H	rs1250	18928306	T	C	1/1	0/0
chr7H	rs1251	18942103	T	G	1/1	0/0
chr7H	rs1252	18942121	A	C	1/1	0/0
chr7H	rs1253	18942198	T	C	1/1	0/0
chr7H	rs1254	18942407	T	C	1/1	0/0
chr7H	rs1255	18942408	G	A	1/1	0/0
chr7H	rs1256	19012765	T	G	1/1	0/0
chr7H	rs1257	19012867	C	T	1/1	0/0
chr7H	rs1258	19023016	T	C	1/1	0/0
chr7H	rs1259	19023053	C	T	1/1	0/0
chr7H	rs1260	19061046	G	T	1/1	0/0
chr7H	rs1261	19079892	G	A	1/1	0/0
chr7H	rs1262	19079937	T	C	1/1	0/0
chr7H	rs1263	19218621	G	A	1/1	0/0
chr7H	rs1264	19243839	T	C	1/1	0/0
chr7H	rs1265	19243992	G	A	1/1	0/0
chr7H	rs1266	19244003	T	C	1/1	0/0
chr7H	rs1267	19244021	A	G	1/1	0/0
chr7H	rs1268	19244049	T	C	1/1	0/0
chr7H	rs1269	19247374	G	A	1/1	0/0
chr7H	rs1270	19247469	T	C	1/1	0/0
chr7H	rs1271	19247652	G	A	1/1	0/0
chr7H	rs1272	19257440	T	G	1/1	0/0
chr7H	rs1273	19257494	A	G	1/1	0/0
chr7H	rs1274	19257709	A	T	1/1	0/0
chr7H	rs1275	19257783	C	G	1/1	0/0
chr7H	rs1276	19797968	T	C	1/1	0/0
chr7H	rs1277	19797975	C	A	1/1	0/0
chr7H	rs1278	19797986	A	C	1/1	0/0
chr7H	rs1279	19798135	G	T	1/1	0/0
chr7H	rs1280	19798207	C	A	1/1	0/0
chr7H	rs1281	20283790	G	C	1/1	0/0
chr7H	rs1282	20521089	A	T	1/1	0/0
chr7H	rs1283	20539046	C	G	1/1	0/0
chr7H	rs1284	20539049	T	C	1/1	0/0
chr7H	rs1285	20539080	C	T	1/1	0/0
chr7H	rs1286	20539120	T	C	1/1	0/0
chr7H	rs1287	20539264	C	T	1/1	0/0
chr7H	rs1288	20539280	G	A	1/1	0/0
chr7H	rs1289	20539333	T	C	1/1	0/0
chr7H	rs1290	20543818	G	T	1/1	0/0
chr7H	rs1291	20543819	G	A	1/1	0/0
chr7H	rs1292	20554178	T	C	1/1	0/0
chr7H	rs1293	20554184	G	A	1/1	0/0
chr7H	rs1294	20554432	G	A	1/1	0/0
chr7H	rs1295	20558768	G	T	1/1	0/0
chr7H	rs1296	20558806	C	G	1/1	0/0
chr7H	rs1297	20558998	A	G	1/1	0/0
chr7H	rs1298	20565692	A	G	1/1	0/0
chr7H	rs1299	20565699	A	T	1/1	0/0
chr7H	rs1300	20565733	A	G	1/1	0/0
chr7H	rs1301	20565780	A	G	1/1	0/0
chr7H	rs1302	20565898	A	G	1/1	0/0
chr7H	rs1303	20565899	A	G	1/1	0/0
chr7H	rs1304	20565936	C	T	1/1	0/0
chr7H	rs1305	20565971	A	G	1/1	0/0
chr7H	rs1306	20565990	A	G	1/1	0/0
chr7H	rs1307	20573544	A	G	1/1	0/0
chr7H	rs1308	20573556	T	C	1/1	0/0
chr7H	rs1309	20573559	A	G	1/1	0/0
chr7H	rs1310	20573587	G	T	1/1	0/0
chr7H	rs1311	20573588	A	G	1/1	0/0
chr7H	rs1312	20573589	G	A	1/1	0/0
chr7H	rs1313	20573592	C	T	1/1	0/0
chr7H	rs1314	20573823	T	C	1/1	0/0
chr7H	rs1315	20573828	T	C	1/1	0/0
chr7H	rs1316	20573888	G	A	1/1	0/0
chr7H	rs1317	20626830	A	G	0/0	1/1
chr7H	rs1318	20790031	A	T	1/1	0/0
chr7H	rs1319	20790272	C	G	1/1	0/0
chr7H	rs1320	20818887	T	C	1/1	0/0
chr7H	rs1321	20832380	T	C	1/1	0/0
chr7H	rs1322	20878029	C	T	1/1	0/0
chr7H	rs1323	20878054	A	G	1/1	0/0
chr7H	rs1324	20878286	C	G	1/1	0/0
chr7H	rs1325	20892920	A	G	1/1	0/0
chr7H	rs1326	20900624	A	G	1/1	0/0
chr7H	rs1327	20900837	G	A	1/1	0/0
chr7H	rs1328	20928775	G	A	1/1	0/0
chr7H	rs1329	20928827	C	T	1/1	0/0
chr7H	rs1330	20928846	T	C	1/1	0/0
chr7H	rs1331	20969300	A	G	1/1	0/0
chr7H	rs1332	20969518	G	A	1/1	0/0
chr7H	rs1333	20977855	C	T	1/1	0/0
chr7H	rs1334	20977899	T	A	1/1	0/0
chr7H	rs1335	20977913	G	A	1/1	0/0
chr7H	rs1336	20977924	G	C	1/1	0/0
chr7H	rs1337	20978121	C	G	1/1	0/0
chr7H	rs1338	20989022	T	G	1/1	0/0
chr7H	rs1339	20994482	C	G	1/1	0/0
chr7H	rs1340	20994568	C	T	1/1	0/0
chr7H	rs1341	20996797	T	C	1/1	0/0
chr7H	rs1342	20996838	G	A	1/1	0/0
chr7H	rs1343	20997062	A	G	1/1	0/0
chr7H	rs1344	20997104	T	C	1/1	0/0
chr7H	rs1345	20997143	G	C	1/1	0/0
chr7H	rs1346	20997146	T	C	1/1	0/0
chr7H	rs1347	21034829	A	G	1/1	0/0
chr7H	rs1348	21034846	C	T	1/1	0/0
chr7H	rs1349	21035376	C	T	1/1	0/0
chr7H	rs1350	21035427	C	T	1/1	0/0
chr7H	rs1351	21035750	A	T	1/1	0/0
chr7H	rs1352	21047937	A	G	1/1	0/0
chr7H	rs1353	21047955	A	C	1/1	0/0
chr7H	rs1354	21120685	C	A	1/1	0/0
chr7H	rs1355	21120920	C	T	1/1	0/0
chr7H	rs1356	21120921	A	G	1/1	0/0
chr7H	rs1357	21120924	C	T	1/1	0/0
chr7H	rs1358	21120940	G	C	1/1	0/0
chr7H	rs1359	21312248	C	T	1/1	0/0
chr7H	rs1360	21312452	C	A	1/1	0/0
chr7H	rs1361	21312514	G	T	1/1	0/0
chr7H	rs1362	21335951	C	T	1/1	0/0
chr7H	rs1363	21345163	T	C	0/0	1/1
chr7H	rs1364	21368450	G	A	0/0	1/1
chr7H	rs1365	21368690	A	G	0/0	1/1
chr7H	rs1366	21368700	A	G	0/0	1/1
chr7H	rs1367	21368791	G	T	0/0	1/1
chr7H	rs1368	21380901	T	C	0/0	1/1
chr7H	rs1369	21409145	C	A	1/1	0/0
chr7H	rs1370	21409153	C	T	1/1	0/0
chr7H	rs1371	21409312	T	G	1/1	0/0
chr7H	rs1372	21473553	A	G	1/1	0/0
chr7H	rs1373	21473798	C	T	1/1	0/0
chr7H	rs1374	21477212	G	T	1/1	0/0
chr7H	rs1375	21477243	G	A	1/1	0/0
chr7H	rs1376	21477256	C	T	1/1	0/0
chr7H	rs1377	21557148	G	A	1/1	0/0
chr7H	rs1378	21557423	G	A	1/1	0/0
chr7H	rs1379	21557690	C	G	1/1	0/0
chr7H	rs1380	21557708	A	G	1/1	0/0
chr7H	rs1381	21557730	G	A	1/1	0/0
chr7H	rs1382	21557742	A	G	1/1	0/0
chr7H	rs1383	21614698	G	A	1/1	0/0
chr7H	rs1384	21614751	C	T	1/1	0/0
chr7H	rs1385	21614949	A	G	1/1	0/0
chr7H	rs1386	21650469	T	C	1/1	0/0
chr7H	rs1387	21690257	A	G	1/1	0/0
chr7H	rs1388	21771511	A	G	1/1	0/0
chr7H	rs1389	21771544	A	G	1/1	0/0
chr7H	rs1390	21771568	C	A	1/1	0/0
chr7H	rs1391	21771761	C	T	1/1	0/0
chr7H	rs1392	21786803	G	A	1/1	0/0
chr7H	rs1393	21787104	C	T	1/1	0/0
chr7H	rs1394	21814459	C	G	1/1	0/0
chr7H	rs1395	21814462	T	C	1/1	0/0
chr7H	rs1396	21814700	G	C	1/1	0/0
chr7H	rs1397	21814714	G	A	1/1	0/0
chr7H	rs1398	21846063	T	C	1/1	0/0
chr7H	rs1399	21846073	G	A	1/1	0/0
chr7H	rs1400	21846088	G	A	1/1	0/0
chr7H	rs1401	21846095	C	T	1/1	0/0
chr7H	rs1402	21846101	T	C	1/1	0/0
chr7H	rs1403	21846105	A	G	1/1	0/0
chr7H	rs1404	21846159	C	A	1/1	0/0
chr7H	rs1405	21846346	T	C	1/1	0/0
chr7H	rs1406	21846390	A	T	1/1	0/0
chr7H	rs1407	21846394	T	C	1/1	0/0
chr7H	rs1408	21847698	G	C	1/1	0/0
chr7H	rs1409	21847717	T	C	1/1	0/0
chr7H	rs1410	21847766	T	C	1/1	0/0
chr7H	rs1411	21847913	C	G	1/1	0/0
chr7H	rs1412	21848013	A	G	1/1	0/0
chr7H	rs1413	21854718	G	A	1/1	0/0
chr7H	rs1414	21861101	A	C	0/0	1/1
chr7H	rs1415	21862791	G	A	1/1	0/0
chr7H	rs1416	21862833	G	A	1/1	0/0
chr7H	rs1417	21862844	G	C	1/1	0/0
chr7H	rs1418	21862864	T	C	1/1	0/0
chr7H	rs1419	21870426	C	T	1/1	0/0
chr7H	rs1420	21870427	G	C	1/1	0/0
chr7H	rs1421	21870650	T	C	1/1	0/0
chr7H	rs1422	21870722	G	A	1/1	0/0
chr7H	rs1423	21918003	C	G	1/1	0/0
chr7H	rs1424	21918026	T	C	1/1	0/0
chr7H	rs1425	21918030	C	G	1/1	0/0
chr7H	rs1426	21918100	T	C	1/1	0/0
chr7H	rs1427	21918224	G	A	1/1	0/0
chr7H	rs1428	21918229	C	A	1/1	0/0
chr7H	rs1429	21918252	A	T	1/1	0/0
chr7H	rs1430	21918261	A	T	1/1	0/0
chr7H	rs1431	21918282	A	C	1/1	0/0
chr7H	rs1432	21918296	C	A	1/1	0/0
chr7H	rs1433	21969461	C	T	1/1	0/0
chr7H	rs1434	21969721	T	C	1/1	0/0
chr7H	rs1435	21969740	A	C	1/1	0/0
chr7H	rs1436	21969741	T	C	1/1	0/0
chr7H	rs1437	21969744	G	A	1/1	0/0
chr7H	rs1438	21969755	C	T	1/1	0/0
chr7H	rs1439	21969775	A	C	1/1	0/0
chr7H	rs1440	21969800	T	A	1/1	0/0
chr7H	rs1441	21969805	C	G	1/1	0/0
chr7H	rs1442	21969806	C	T	1/1	0/0
chr7H	rs1443	21981230	G	A	1/1	0/0
chr7H	rs1444	21985404	C	A	1/1	0/0
chr7H	rs1445	21985405	G	A	1/1	0/0
chr7H	rs1446	21985426	G	A	1/1	0/0
chr7H	rs1447	22106613	A	G	1/1	0/0
chr7H	rs1448	22106894	C	T	1/1	0/0
chr7H	rs1449	22106910	C	G	1/1	0/0
chr7H	rs1450	22110588	T	C	1/1	0/0
chr7H	rs1451	22110596	G	C	1/1	0/0
chr7H	rs1452	22134085	C	G	1/1	0/0
chr7H	rs1453	22134089	A	C	1/1	0/0
chr7H	rs1454	22134164	C	T	1/1	0/0
chr7H	rs1455	22161604	G	A	1/1	0/0
chr7H	rs1456	22161612	A	G	1/1	0/0
chr7H	rs1457	22161668	C	G	1/1	0/0
chr7H	rs1458	22161673	T	A	1/1	0/0
chr7H	rs1459	22161685	C	G	1/1	0/0
chr7H	rs1460	22161839	G	C	1/1	0/0
chr7H	rs1461	22161902	C	A	1/1	0/0
chr7H	rs1462	22161937	T	C	1/1	0/0
chr7H	rs1463	22161940	G	A	1/1	0/0
chr7H	rs1464	22225105	C	G	1/1	0/0
chr7H	rs1465	22225112	C	G	1/1	0/0
chr7H	rs1466	22226277	A	G	1/1	0/0
chr7H	rs1467	22226291	T	C	1/1	0/0
chr7H	rs1468	22226296	T	G	1/1	0/0
chr7H	rs1469	22226351	G	C	1/1	0/0
chr7H	rs1470	22226358	A	T	1/1	0/0
chr7H	rs1471	22226364	C	G	1/1	0/0
chr7H	rs1472	22226366	T	G	1/1	0/0
chr7H	rs1473	22226536	A	G	1/1	0/0
chr7H	rs1474	22226552	A	T	1/1	0/0
chr7H	rs1475	22226554	G	A	1/1	0/0
chr7H	rs1476	22226561	T	C	1/1	0/0
chr7H	rs1477	22226671	T	A	1/1	0/0
chr7H	rs1478	22226683	A	C	1/1	0/0
chr7H	rs1479	22226706	T	C	1/1	0/0
chr7H	rs1480	22226722	A	G	1/1	0/0
chr7H	rs1481	22226887	A	C	1/1	0/0
chr7H	rs1482	22226899	T	C	1/1	0/0
chr7H	rs1483	22226956	C	T	1/1	0/0
chr7H	rs1484	22226958	C	G	1/1	0/0
chr7H	rs1485	22232846	A	G	1/1	0/0
chr7H	rs1486	22232915	T	C	1/1	0/0
chr7H	rs1487	22233749	G	T	1/1	0/0
chr7H	rs1488	22233855	T	C	1/1	0/0
chr7H	rs1489	22234019	C	A	1/1	0/0
chr7H	rs1490	22234066	G	T	1/1	0/0
chr7H	rs1491	22234093	G	A	1/1	0/0
chr7H	rs1492	22234096	C	G	1/1	0/0
chr7H	rs1493	22248627	C	T	1/1	0/0
chr7H	rs1494	22284781	G	A	1/1	0/0
chr7H	rs1495	22285341	G	A	1/1	0/0
chr7H	rs1496	22292935	C	T	1/1	0/0
chr7H	rs1497	22293188	A	G	1/1	0/0
chr7H	rs1498	22400904	C	G	1/1	0/0
chr7H	rs1499	22400922	T	A	1/1	0/0
chr7H	rs1500	22400923	C	T	1/1	0/0
chr7H	rs1501	22401122	G	T	1/1	0/0
chr7H	rs1502	22500085	C	T	1/1	0/0
chr7H	rs1503	22500090	A	C	1/1	0/0
chr7H	rs1504	22500091	T	C	1/1	0/0
chr7H	rs1505	22500131	G	A	1/1	0/0
chr7H	rs1506	22500143	A	C	1/1	0/0
chr7H	rs1507	22500413	T	C	1/1	0/0
chr7H	rs1508	22500419	G	A	1/1	0/0
chr7H	rs1509	22516636	C	T	1/1	0/0
chr7H	rs1510	22516661	G	A	1/1	0/0
chr7H	rs1511	22517051	A	G	1/1	0/0
chr7H	rs1512	22517052	A	G	1/1	0/0
chr7H	rs1513	22517072	T	G	1/1	0/0
chr7H	rs1514	22534071	C	T	1/1	0/0
chr7H	rs1515	22534085	T	C	1/1	0/0
chr7H	rs1516	22534393	T	G	1/1	0/0
chr7H	rs1517	22763516	C	G	1/1	0/0
chr7H	rs1518	22763740	C	T	1/1	0/0
chr7H	rs1519	22763741	G	A	1/1	0/0
chr7H	rs1520	22789196	C	A	1/1	0/0
chr7H	rs1521	22789254	A	G	1/1	0/0
chr7H	rs1522	22857137	A	C	1/1	0/0
chr7H	rs1523	22857345	A	G	1/1	0/0
chr7H	rs1524	22908804	T	G	1/1	0/0
chr7H	rs1525	22908978	C	T	1/1	0/0
chr7H	rs1526	22918925	A	G	1/1	0/0
chr7H	rs1527	22919083	G	T	1/1	0/0
chr7H	rs1528	22931216	C	T	1/1	0/0
chr7H	rs1529	22931218	C	A	1/1	0/0
chr7H	rs1530	22943766	G	A	1/1	0/0
chr7H	rs1531	22943862	T	C	1/1	0/0
chr7H	rs1532	23137448	G	A	1/1	0/0
chr7H	rs1533	23137520	C	A	1/1	0/0
chr7H	rs1534	23148134	G	C	1/1	0/0
chr7H	rs1535	23148189	C	T	1/1	0/0
chr7H	rs1536	23148388	C	T	1/1	0/0
chr7H	rs1537	23148393	G	A	1/1	0/0
chr7H	rs1538	23148433	C	T	1/1	0/0
chr7H	rs1539	23148465	T	C	1/1	0/0
chr7H	rs1540	23169837	C	G	1/1	0/0
chr7H	rs1541	23170086	A	G	1/1	0/0
chr7H	rs1542	23177173	G	T	1/1	0/0
chr7H	rs1543	23177193	C	T	1/1	0/0
chr7H	rs1544	23177421	C	T	1/1	0/0
chr7H	rs1545	23177494	A	C	1/1	0/0
chr7H	rs1546	23177532	C	G	1/1	0/0
chr7H	rs1547	23232850	A	T	1/1	0/0
chr7H	rs1548	23233111	A	G	1/1	0/0
chr7H	rs1549	23233144	C	A	1/1	0/0
chr7H	rs1550	23233146	G	A	0/0	1/1
chr7H	rs1551	23233149	A	G	1/1	0/0
chr7H	rs1552	23233151	A	G	1/1	0/0
chr7H	rs1553	23237985	A	G	1/1	0/0
chr7H	rs1554	23337528	G	T	0/0	1/1
chr7H	rs1555	23337529	C	T	1/1	0/0
chr7H	rs1556	23337727	C	T	1/1	0/0
chr7H	rs1557	23340065	C	G	0/0	1/1
chr7H	rs1558	23340097	A	G	1/1	0/0
chr7H	rs1559	23340108	A	T	0/0	1/1
chr7H	rs1560	23340326	T	C	1/1	0/0
chr7H	rs1561	23340329	C	T	1/1	0/0
chr7H	rs1562	23340335	T	G	0/0	1/1
chr7H	rs1563	23347969	A	G	1/1	0/0
chr7H	rs1564	23347985	G	A	0/0	1/1
chr7H	rs1565	23348201	C	T	1/1	0/0
chr7H	rs1566	23348246	C	A	1/1	0/0
chr7H	rs1567	23348272	C	T	1/1	0/0
chr7H	rs1568	23515962	T	C	0/0	1/1
chr7H	rs1569	23596536	A	C	0/0	1/1
chr7H	rs1570	23596548	C	T	0/0	1/1
chr7H	rs1571	23596594	C	T	0/0	1/1
chr7H	rs1572	23596626	C	T	0/0	1/1
chr7H	rs1573	23596755	G	C	0/0	1/1
chr7H	rs1574	23596775	A	G	0/0	1/1
chr7H	rs1575	23596779	C	A	0/0	1/1
chr7H	rs1576	23600316	G	T	0/0	1/1
chr7H	rs1577	23600376	C	A	1/1	0/0
chr7H	rs1578	23600396	G	A	0/0	1/1
chr7H	rs1579	23602822	T	G	0/0	1/1
chr7H	rs1580	23602843	G	A	1/1	0/0
chr7H	rs1581	23602866	C	A	1/1	0/0
chr7H	rs1582	23602888	C	T	0/0	1/1
chr7H	rs1583	23602896	A	T	0/0	1/1
chr7H	rs1584	23603125	C	T	0/0	1/1
chr7H	rs1585	23603146	C	T	0/0	1/1
chr7H	rs1586	23603168	G	A	0/0	1/1
chr7H	rs1587	23616481	T	C	0/0	1/1
chr7H	rs1588	23616488	G	A	0/0	1/1
chr7H	rs1589	23616659	T	C	0/0	1/1
chr7H	rs1590	23616660	G	A	0/0	1/1
chr7H	rs1591	23616706	T	G	0/0	1/1
chr7H	rs1592	23616734	C	A	0/0	1/1
chr7H	rs1593	23668361	C	T	0/0	1/1
chr7H	rs1594	23668370	T	C	0/0	1/1
chr7H	rs1595	23668640	C	T	0/0	1/1
chr7H	rs1596	23695155	T	C	0/0	1/1
chr7H	rs1597	23695160	A	G	0/0	1/1
chr7H	rs1598	23695195	A	G	0/0	1/1
chr7H	rs1599	23695206	T	C	0/0	1/1
chr7H	rs1600	23695411	A	G	0/0	1/1
chr7H	rs1601	23695515	G	A	0/0	1/1
chr7H	rs1602	23695518	T	C	0/0	1/1
chr7H	rs1603	23695524	C	G	0/0	1/1
chr7H	rs1604	23740307	C	T	0/0	1/1
chr7H	rs1605	23742748	C	G	0/0	1/1
chr7H	rs1606	23921437	T	C	1/1	0/0
chr7H	rs1607	23921475	C	T	0/0	1/1
chr7H	rs1608	24049635	A	G	0/0	1/1
chr7H	rs1609	24049915	G	T	0/0	1/1
chr7H	rs1610	24049943	C	A	0/0	1/1
chr7H	rs1611	24076282	C	T	0/0	1/1
chr7H	rs1612	24076384	C	G	1/1	0/0
chr7H	rs1613	24100103	T	C	0/0	1/1
chr7H	rs1614	24100265	T	C	0/0	1/1
chr7H	rs1615	24100266	T	C	0/0	1/1
chr7H	rs1616	24100270	G	A	0/0	1/1
chr7H	rs1617	24102411	G	A	0/0	1/1
chr7H	rs1618	24102422	A	G	0/0	1/1
chr7H	rs1619	24103410	T	C	1/1	0/0
chr7H	rs1620	24103446	C	G	0/0	1/1
chr7H	rs1621	24119809	G	A	0/0	1/1
chr7H	rs1622	24120118	G	A	0/0	1/1
chr7H	rs1623	24122311	G	T	0/0	1/1
chr7H	rs1624	24246465	C	T	0/0	1/1
chr7H	rs1625	24246490	T	A	1/1	0/0
chr7H	rs1626	24246493	G	C	1/1	0/0
chr7H	rs1627	24246738	G	C	1/1	0/0
chr7H	rs1628	24246746	T	C	1/1	0/0
chr7H	rs1629	24338022	G	A	0/0	1/1
chr7H	rs1630	24349502	G	A	0/0	1/1
chr7H	rs1631	24351279	A	G	0/0	1/1
chr7H	rs1632	24545251	A	G	0/0	1/1
chr7H	rs1633	24545254	G	A	0/0	1/1
chr7H	rs1634	24545521	G	A	0/0	1/1
chr7H	rs1635	24591039	G	C	0/0	1/1
chr7H	rs1636	24591312	C	A	1/1	0/0
chr7H	rs1637	24596082	T	A	0/0	1/1
chr7H	rs1638	24596111	A	G	0/0	1/1
chr7H	rs1639	24596227	A	G	1/1	0/0
chr7H	rs1640	24596255	A	G	0/0	1/1
chr7H	rs1641	24596292	A	T	1/1	0/0
chr7H	rs1642	24604279	T	C	1/1	0/0
chr7H	rs1643	24608344	C	T	0/0	1/1
chr7H	rs1644	24701661	C	T	1/1	0/0
chr7H	rs1645	24701921	C	T	1/1	0/0
chr7H	rs1646	24701962	C	T	1/1	0/0
chr7H	rs1647	24711237	A	C	1/1	0/0
chr7H	rs1648	24759137	C	T	1/1	0/0
chr7H	rs1649	24759382	G	A	1/1	0/0
chr7H	rs1650	24770395	G	A	0/0	1/1
chr7H	rs1651	24770444	G	A	1/1	0/0
chr7H	rs1652	24778978	C	A	1/1	0/0
chr7H	rs1653	24778997	C	T	1/1	0/0
chr7H	rs1654	24779023	A	T	0/0	1/1
chr7H	rs1655	24779240	T	C	1/1	0/0
chr7H	rs1656	24779257	C	T	1/1	0/0
chr7H	rs1657	24779292	C	T	1/1	0/0
chr7H	rs1658	24779333	G	A	0/0	1/1
chr7H	rs1659	24865112	G	A	0/0	1/1
chr7H	rs1660	25024857	C	T	0/0	1/1
chr7H	rs1661	25041443	T	A	0/0	1/1
chr7H	rs1662	25254332	C	T	0/0	1/1
chr7H	rs1663	25254581	A	G	0/0	1/1
chr7H	rs1664	25254588	G	A	0/0	1/1
chr7H	rs1665	25254625	T	G	0/0	1/1
chr7H	rs1666	25254657	G	T	0/0	1/1
chr7H	rs1667	25284767	A	G	0/0	1/1
chr7H	rs1668	25284813	C	T	0/0	1/1
chr7H	rs1669	25284815	G	A	0/0	1/1
chr7H	rs1670	25284827	C	T	0/0	1/1
chr7H	rs1671	25284856	T	A	0/0	1/1
chr7H	rs1672	25306356	C	T	1/1	0/0
chr7H	rs1673	25398805	G	A	0/0	1/1
chr7H	rs1674	25424198	C	T	0/0	1/1
chr7H	rs1675	25429295	G	A	0/0	1/1
chr7H	rs1676	25429323	T	G	0/0	1/1
chr7H	rs1677	25429325	A	T	0/0	1/1
chr7H	rs1678	25429340	C	T	0/0	1/1
chr7H	rs1679	25435440	A	G	0/0	1/1
chr7H	rs1680	25580032	A	G	1/1	0/0
chr7H	rs1681	25580049	T	C	1/1	0/0
chr7H	rs1682	25580055	T	C	1/1	0/0
chr7H	rs1683	25580223	T	G	0/0	1/1
chr7H	rs1684	25580234	C	G	1/1	0/0
chr7H	rs1685	25706642	A	G	1/1	0/0
chr7H	rs1686	25706652	G	A	0/0	1/1
chr7H	rs1687	25706729	G	A	1/1	0/0
chr7H	rs1688	25757765	G	A	1/1	0/0
chr7H	rs1689	25798441	A	G	0/0	1/1
chr7H	rs1690	25798458	G	A	0/0	1/1
chr7H	rs1691	25798506	C	T	0/0	1/1
chr7H	rs1692	25798527	C	T	0/0	1/1
chr7H	rs1693	25798536	G	A	0/0	1/1
chr7H	rs1694	25798716	G	A	0/0	1/1
chr7H	rs1695	25798732	C	T	0/0	1/1
chr7H	rs1696	25798773	G	A	1/1	0/0
chr7H	rs1697	25806328	G	T	0/0	1/1
chr7H	rs1698	25806571	G	C	1/1	0/0
chr7H	rs1699	25817614	C	A	0/0	1/1
chr7H	rs1700	25817992	G	C	0/0	1/1
chr7H	rs1701	25818026	T	C	1/1	0/0
chr7H	rs1702	25818077	G	A	0/0	1/1
chr7H	rs1703	25818248	G	A	0/0	1/1
chr7H	rs1704	25818273	T	C	1/1	0/0
chr7H	rs1705	25834524	T	A	1/1	0/0
chr7H	rs1706	25834528	G	A	0/0	1/1
chr7H	rs1707	25834532	T	C	0/0	1/1
chr7H	rs1708	25834753	C	A	0/0	1/1
chr7H	rs1709	25834754	T	A	0/0	1/1
chr7H	rs1710	25834848	G	T	0/0	1/1
chr7H	rs1711	25868813	C	T	0/0	1/1
chr7H	rs1712	25869230	C	T	0/0	1/1
chr7H	rs1713	25875403	C	A	1/1	0/0
chr7H	rs1714	26179138	C	T	0/0	1/1
chr7H	rs1715	26241079	C	T	0/0	1/1
chr7H	rs1716	26351660	G	A	1/1	0/0
chr7H	rs1717	26486959	C	T	0/0	1/1
chr7H	rs1718	26487221	G	A	0/0	1/1
chr7H	rs1719	26487599	C	T	0/0	1/1
chr7H	rs1720	26487836	T	C	0/0	1/1
chr7H	rs1721	26487883	T	C	1/1	0/0
chr7H	rs1722	26487913	G	A	1/1	0/0
chr7H	rs1723	26522154	T	C	1/1	0/0
chr7H	rs1724	26522177	G	A	0/0	1/1
chr7H	rs1725	26523809	C	A	0/0	1/1
chr7H	rs1726	26524054	T	C	0/0	1/1
chr7H	rs1727	26549943	G	A	1/1	0/0
chr7H	rs1728	26550139	G	A	1/1	0/0
chr7H	rs1729	26550164	C	G	0/0	1/1
chr7H	rs1730	26550167	G	A	1/1	0/0
chr7H	rs1731	26550179	C	T	0/0	1/1
chr7H	rs1732	26550207	C	A	1/1	0/0
chr7H	rs1733	26550236	A	G	1/1	0/0
chr7H	rs1734	26550248	C	T	0/0	1/1
chr7H	rs1735	26558849	C	G	1/1	0/0
chr7H	rs1736	26578267	G	A	0/0	1/1
chr7H	rs1737	26586002	A	G	1/1	0/0
chr7H	rs1738	26587734	T	G	1/1	0/0
chr7H	rs1739	26587752	A	C	1/1	0/0
chr7H	rs1740	26604639	A	G	1/1	0/0
chr7H	rs1741	26604855	C	G	1/1	0/0
chr7H	rs1742	26606356	G	C	1/1	0/0
chr7H	rs1743	26608320	G	C	0/0	1/1
chr7H	rs1744	26608348	T	C	0/0	1/1
chr7H	rs1745	26608564	A	G	1/1	0/0
chr7H	rs1746	26608612	C	T	1/1	0/0
chr7H	rs1747	26608614	G	T	1/1	0/0
chr7H	rs1748	26608623	A	G	1/1	0/0
chr7H	rs1749	26608637	G	C	1/1	0/0
chr7H	rs1750	26626429	C	T	0/0	1/1
chr7H	rs1751	26626432	G	T	0/0	1/1
chr7H	rs1752	26626481	A	G	0/0	1/1
chr7H	rs1753	26626486	G	T	0/0	1/1
chr7H	rs1754	26626643	G	A	0/0	1/1
chr7H	rs1755	26669567	C	G	1/1	0/0
chr7H	rs1756	26669608	C	G	1/1	0/0
chr7H	rs1757	26669673	C	T	1/1	0/0
chr7H	rs1758	26669861	T	C	1/1	0/0
chr7H	rs1759	26669879	C	A	1/1	0/0
chr7H	rs1760	26669889	C	T	1/1	0/0
chr7H	rs1761	26669899	G	T	1/1	0/0
chr7H	rs1762	26669915	C	A	0/0	1/1
chr7H	rs1763	26690374	T	C	1/1	0/0
chr7H	rs1764	26690412	A	G	1/1	0/0
chr7H	rs1765	26690639	A	G	1/1	0/0
chr7H	rs1766	26690651	C	T	0/0	1/1
chr7H	rs1767	26719557	G	A	0/0	1/1
chr7H	rs1768	26719584	G	T	0/0	1/1
chr7H	rs1769	26719620	C	T	0/0	1/1
chr7H	rs1770	26788039	T	C	1/1	0/0
chr7H	rs1771	26788322	G	A	1/1	0/0
chr7H	rs1772	26797701	T	C	0/0	1/1
chr7H	rs1773	26797951	G	A	0/0	1/1
chr7H	rs1774	26798726	G	T	0/0	1/1
chr7H	rs1775	26802476	C	T	0/0	1/1
chr7H	rs1776	26802500	G	A	1/1	0/0
chr7H	rs1777	26802725	G	T	0/0	1/1
chr7H	rs1778	26802739	T	C	1/1	0/0
chr7H	rs1779	26832175	G	A	1/1	0/0
chr7H	rs1780	26832214	G	C	0/0	1/1
chr7H	rs1781	26832224	T	C	1/1	0/0
chr7H	rs1782	26832484	G	T	1/1	0/0
chr7H	rs1783	26832509	C	T	0/0	1/1
chr7H	rs1784	27016028	G	C	0/0	1/1
chr7H	rs1785	27044037	A	G	0/0	1/1
chr7H	rs1786	27044039	A	G	0/0	1/1
chr7H	rs1787	27044042	C	A	0/0	1/1
chr7H	rs1788	27044051	C	A	0/0	1/1
chr7H	rs1789	27044084	G	C	0/0	1/1
chr7H	rs1790	27044099	A	G	0/0	1/1
chr7H	rs1791	27044278	T	A	0/0	1/1
chr7H	rs1792	27044292	T	C	0/0	1/1
chr7H	rs1793	27044321	T	C	0/0	1/1
chr7H	rs1794	27044325	T	C	0/0	1/1
chr7H	rs1795	27044340	C	T	0/0	1/1
chr7H	rs1796	27044365	A	C	0/0	1/1
chr7H	rs1797	27082746	T	C	0/0	1/1
chr7H	rs1798	27082755	C	T	1/1	0/0
chr7H	rs1799	27092367	T	C	1/1	0/0
chr7H	rs1800	27105016	C	G	0/0	1/1
chr7H	rs1801	27105020	A	T	0/0	1/1
chr7H	rs1802	27105066	C	A	1/1	0/0
chr7H	rs1803	27105118	C	T	1/1	0/0
chr7H	rs1804	27105335	G	A	0/0	1/1
chr7H	rs1805	27105337	C	T	1/1	0/0
chr7H	rs1806	27141488	C	A	1/1	0/0
chr7H	rs1807	27141494	C	T	0/0	1/1
chr7H	rs1808	27141536	G	A	0/0	1/1
chr7H	rs1809	27141542	A	T	1/1	0/0
chr7H	rs1810	27186039	T	C	0/0	1/1
chr7H	rs1811	27186072	G	A	0/0	1/1
chr7H	rs1812	27250125	G	A	0/0	1/1
chr7H	rs1813	27250140	G	C	0/0	1/1
chr7H	rs1814	27250205	G	A	0/0	1/1
chr7H	rs1815	27250471	A	G	0/0	1/1
chr7H	rs1816	27250508	A	G	0/0	1/1
chr7H	rs1817	27278889	T	C	0/0	1/1
chr7H	rs1818	27278937	G	A	0/0	1/1
chr7H	rs1819	27278940	C	G	0/0	1/1
chr7H	rs1820	27278984	C	A	0/0	1/1
chr7H	rs1821	27278992	G	C	0/0	1/1
chr7H	rs1822	27278998	C	T	0/0	1/1
chr7H	rs1823	27279133	C	T	0/0	1/1
chr7H	rs1824	27279155	C	T	0/0	1/1
chr7H	rs1825	27279186	T	A	0/0	1/1
chr7H	rs1826	27279195	G	A	0/0	1/1
chr7H	rs1827	27279207	C	A	0/0	1/1
chr7H	rs1828	27279210	T	C	0/0	1/1
chr7H	rs1829	27340029	A	T	0/0	1/1
chr7H	rs1830	27340246	A	G	1/1	0/0
chr7H	rs1831	27340288	T	A	0/0	1/1
chr7H	rs1832	27340357	G	A	0/0	1/1
chr7H	rs1833	27341374	A	G	0/0	1/1
chr7H	rs1834	27341582	T	C	1/1	0/0
chr7H	rs1835	27341627	C	T	1/1	0/0
chr7H	rs1836	27348392	T	C	0/0	1/1
chr7H	rs1837	27442691	A	G	0/0	1/1
chr7H	rs1838	27442725	T	C	0/0	1/1
chr7H	rs1839	27442970	T	C	0/0	1/1
chr7H	rs1840	27443011	T	A	0/0	1/1
chr7H	rs1841	27444282	G	A	0/0	1/1
chr7H	rs1842	27444431	G	A	0/0	1/1
chr7H	rs1843	27445666	A	C	0/0	1/1
chr7H	rs1844	27445683	C	T	0/0	1/1
chr7H	rs1845	27469051	C	T	0/0	1/1
chr7H	rs1846	27486462	A	G	0/0	1/1
chr7H	rs1847	27523895	G	A	1/1	0/0
chr7H	rs1848	27672815	A	T	1/1	0/0
chr7H	rs1849	27673014	T	A	0/0	1/1
chr7H	rs1850	27673043	T	G	1/1	0/0
chr7H	rs1851	27680164	G	T	1/1	0/0
chr7H	rs1852	27680181	G	T	0/0	1/1
chr7H	rs1853	27680233	G	A	0/0	1/1
chr7H	rs1854	27680234	C	T	0/0	1/1
chr7H	rs1855	27680261	C	A	0/0	1/1
chr7H	rs1856	27804505	C	T	0/0	1/1
chr7H	rs1857	27804566	T	C	0/0	1/1
chr7H	rs1858	27804599	G	A	1/1	0/0
chr7H	rs1859	27804612	C	T	0/0	1/1
chr7H	rs1860	27804799	C	T	1/1	0/0
chr7H	rs1861	27810021	A	C	1/1	0/0
chr7H	rs1862	27810024	T	A	1/1	0/0
chr7H	rs1863	27810102	A	C	1/1	0/0
chr7H	rs1864	27810588	T	C	1/1	0/0
chr7H	rs1865	27810612	C	T	0/0	1/1
chr7H	rs1866	27810634	C	A	0/0	1/1
chr7H	rs1867	27810866	C	A	0/0	1/1
chr7H	rs1868	28094841	A	G	0/0	1/1
chr7H	rs1869	28118236	A	G	0/0	1/1
chr7H	rs1870	28118241	G	C	0/0	1/1
chr7H	rs1871	28118548	G	T	1/1	0/0
chr7H	rs1872	28128613	T	C	0/0	1/1
chr7H	rs1873	28131887	C	T	1/1	0/0
chr7H	rs1874	28131891	G	A	1/1	0/0
chr7H	rs1875	28131896	C	T	1/1	0/0
chr7H	rs1876	28132106	G	A	1/1	0/0
chr7H	rs1877	28132111	C	T	0/0	1/1
chr7H	rs1878	28137042	A	T	1/1	0/0
chr7H	rs1879	28137329	G	A	1/1	0/0
chr7H	rs1880	28183015	G	C	0/0	1/1
chr7H	rs1881	28183029	G	A	0/0	1/1
chr7H	rs1882	28183182	A	C	1/1	0/0
chr7H	rs1883	28188146	T	C	1/1	0/0
chr7H	rs1884	28188149	C	T	1/1	0/0
chr7H	rs1885	28188203	A	G	0/0	1/1
chr7H	rs1886	28198828	G	A	1/1	0/0
chr7H	rs1887	28198831	A	C	1/1	0/0
chr7H	rs1888	28198838	T	A	1/1	0/0
chr7H	rs1889	28198849	T	C	1/1	0/0
chr7H	rs1890	28259228	C	A	0/0	1/1
chr7H	rs1891	28259309	G	C	0/0	1/1
chr7H	rs1892	28259323	C	G	0/0	1/1
chr7H	rs1893	28259477	T	C	0/0	1/1
chr7H	rs1894	29068490	C	A	0/0	1/1
chr7H	rs1895	29319324	G	A	0/0	1/1
chr7H	rs1896	29319511	T	C	1/1	0/0
chr7H	rs1897	29319565	T	C	0/0	1/1
chr7H	rs1898	29319567	A	G	1/1	0/0
chr7H	rs1899	29420217	T	C	1/1	0/0
chr7H	rs1900	29420255	A	C	1/1	0/0
chr7H	rs1901	29420281	A	G	1/1	0/0
chr7H	rs1902	29420291	G	A	1/1	0/0
chr7H	rs1903	29420299	G	C	1/1	0/0
chr7H	rs1904	29420459	C	T	0/0	1/1
chr7H	rs1905	29420469	T	C	1/1	0/0
chr7H	rs1906	29420471	A	C	1/1	0/0
chr7H	rs1907	29420477	C	T	0/0	1/1
chr7H	rs1908	29420483	T	C	1/1	0/0
chr7H	rs1909	29420489	A	G	1/1	0/0
chr7H	rs1910	29420490	G	A	1/1	0/0
chr7H	rs1911	29420499	A	G	1/1	0/0
chr7H	rs1912	29420520	T	C	1/1	0/0
chr7H	rs1913	29420521	C	G	1/1	0/0
chr7H	rs1914	29420524	T	C	1/1	0/0
chr7H	rs1915	29420535	G	A	1/1	0/0
chr7H	rs1916	29420542	T	C	1/1	0/0
chr7H	rs1917	29420565	C	T	0/0	1/1
chr7H	rs1918	29488123	G	A	0/0	1/1
chr7H	rs1919	29488265	A	G	1/1	0/0
chr7H	rs1920	29488518	C	T	1/1	0/0
chr7H	rs1921	29502809	T	C	0/0	1/1
chr7H	rs1922	29502866	G	A	1/1	0/0
chr7H	rs1923	29503111	T	A	1/1	0/0
chr7H	rs1924	29605976	G	A	0/0	1/1
chr7H	rs1925	29608858	G	T	0/0	1/1
chr7H	rs1926	29608878	C	T	0/0	1/1
chr7H	rs1927	29608887	C	T	1/1	0/0
chr7H	rs1928	29608967	T	C	0/0	1/1
chr7H	rs1929	29609109	G	A	1/1	0/0
chr7H	rs1930	29617381	A	C	0/0	1/1
chr7H	rs1931	29620052	C	A	0/0	1/1
chr7H	rs1932	29620136	C	T	0/0	1/1
chr7H	rs1933	29620137	T	C	1/1	0/0
chr7H	rs1934	29646693	G	T	0/0	1/1
chr7H	rs1935	29646719	G	A	0/0	1/1
chr7H	rs1936	29646728	A	G	1/1	0/0
chr7H	rs1937	29646747	G	A	0/0	1/1
chr7H	rs1938	29646748	T	C	0/0	1/1
chr7H	rs1939	29646759	C	T	0/0	1/1
chr7H	rs1940	30073136	C	T	0/0	1/1
chr7H	rs1941	30073168	G	A	0/0	1/1
chr7H	rs1942	30073409	C	T	1/1	0/0
chr7H	rs1943	30152326	A	T	1/1	0/0
chr7H	rs1944	30152392	T	G	0/0	1/1
chr7H	rs1945	31293707	A	G	0/0	1/1
chr7H	rs1946	31293978	C	G	0/0	1/1
chr7H	rs1947	31300259	A	C	0/0	1/1
chr7H	rs1948	31330937	T	G	1/1	0/0
chr7H	rs1949	31406271	A	G	1/1	0/0
chr7H	rs1950	31406318	G	A	1/1	0/0
chr7H	rs1951	31406333	C	T	0/0	1/1
chr7H	rs1952	31406335	T	A	0/0	1/1
chr7H	rs1953	31406512	G	A	1/1	0/0
chr7H	rs1954	31406569	A	G	1/1	0/0
chr7H	rs1955	31459847	G	A	1/1	0/0
chr7H	rs1956	31459858	T	A	1/1	0/0
chr7H	rs1957	31468160	A	G	0/0	1/1
chr7H	rs1958	31499461	C	T	1/1	0/0
chr7H	rs1959	31499628	G	A	0/0	1/1
chr7H	rs1960	31499633	G	A	0/0	1/1
chr7H	rs1961	31499656	G	A	1/1	0/0
chr7H	rs1962	31499676	A	G	1/1	0/0
chr7H	rs1963	31499692	G	A	0/0	1/1
chr7H	rs1964	31640123	G	T	1/1	0/0
chr7H	rs1965	31652206	T	C	1/1	0/0
chr7H	rs1966	31652208	G	A	0/0	1/1
chr7H	rs1967	31652227	T	A	0/0	1/1
chr7H	rs1968	31652230	A	G	1/1	0/0
chr7H	rs1969	31652232	T	A	1/1	0/0
chr7H	rs1970	31652235	A	G	1/1	0/0
chr7H	rs1971	31652236	A	T	0/0	1/1
chr7H	rs1972	31652240	C	T	0/0	1/1
chr7H	rs1973	31652252	A	G	0/0	1/1
chr7H	rs1974	31652256	T	C	1/1	0/0
chr7H	rs1975	31652259	G	A	1/1	0/0
chr7H	rs1976	31652261	G	A	1/1	0/0
chr7H	rs1977	31652267	C	T	1/1	0/0
chr7H	rs1978	31652414	G	C	1/1	0/0
chr7H	rs1979	31652432	C	T	1/1	0/0
chr7H	rs1980	31652468	G	A	1/1	0/0
chr7H	rs1981	31652474	C	G	1/1	0/0
chr7H	rs1982	31663732	C	T	0/0	1/1
chr7H	rs1983	31787372	G	A	0/0	1/1
chr7H	rs1984	31787444	C	T	0/0	1/1
chr7H	rs1985	31857218	C	A	1/1	0/0
chr7H	rs1986	31861734	G	A	1/1	0/0
chr7H	rs1987	31861759	G	A	0/0	1/1
chr7H	rs1988	31861952	A	G	0/0	1/1
chr7H	rs1989	31861956	C	T	1/1	0/0
chr7H	rs1990	31861969	G	A	0/0	1/1
chr7H	rs1991	31861989	A	C	0/0	1/1
chr7H	rs1992	31862002	G	C	0/0	1/1
chr7H	rs1993	31915111	C	T	1/1	0/0
chr7H	rs1994	31953688	C	T	0/0	1/1
chr7H	rs1995	31953964	C	A	0/0	1/1
chr7H	rs1996	31953970	C	T	1/1	0/0
chr7H	rs1997	32140453	T	C	1/1	0/0
chr7H	rs1998	32140559	C	T	0/0	1/1
[truncated: 104 more rows]
