# Supplementary material for: Identification and characterization of a novel QTL for barley yellow mosaic disease resistance from bulbous barley
Source: Plant Genome. 2025 Jan 13;18(1):e20557. doi: 10.1002/tpg2.20557 (PMC11726411; doi:10.1002/tpg2.20557)
Supplement: Supplementary file 11 — Table S6. Candidate genes in the interval of QRym.ZN1‐7H. [file TPG2-18-e20557-s005.xlsx]

## Sheet: Sheet1
Table S5. Candidate genes in the intervel of QRym.ZN1-7H
Tissue	Position (bp)	Gene_ID	FDR	log2FC	Annotation
root	14017148	HORVU.MOREX.r3.7HG0641890	2.21141e-05	-1.61329	Aspartic proteinase nepenthesin-2
root	14569126	HORVU.MOREX.r3.7HG0642300	3.68177e-05	4.05274	DUF674 family protein
root	14813488	HORVU.MOREX.r3.7HG0642360	9.64081e-16	-1.90415	BAG family molecular chaperone regulator-like protein
root	14922844	HORVU.MOREX.r3.7HG0642460	8.40427e-08	-9.04478	2-oxoglutarate (2OG) and Fe(II)-dependent oxygenase superfamily protein
root	14927866	HORVU.MOREX.r3.7HG0642470	2.39588e-08	-8.33812	ALBINO OR PALE-GREEN 13
root	15171038	HORVU.MOREX.r3.7HG0642580	2.65885e-11	-1.8753	Glutathione S-transferase-like protein
root	15377692	HORVU.MOREX.r3.7HG0642720	8.36665e-10	9.10457	Thioredoxin-like protein
root	15437742	HORVU.MOREX.r3.7HG0642770	0.00298934	0.585208	RNA-binding family protein
root	15558430	HORVU.MOREX.r3.7HG0642860	1.07687e-06	7.72583	N-acylglucosamine 2-epimerase
root	15558800	HORVU.MOREX.r3.7HG0642870	5.31714e-09	8.73756	F-box domain containing protein
root	15816327	HORVU.MOREX.r3.7HG0643070	2.90332e-12	-10.0118	Tyrosine decarboxylase
root	15817137	HORVU.MOREX.r3.7HG0643080	2.47375e-06	-5.48109	Tryptophan decarboxylase
root	15846456	HORVU.MOREX.r3.7HG0643110	1.21225e-12	-5.93763	Tryptophan decarboxylase
root	16262133	HORVU.MOREX.r3.7HG0643200	0.000476237	1.34929	Ankyrin repeat family protein
root	17271056	HORVU.MOREX.r3.7HG0643750	5.3035e-16	12.3123	Protein DWARF 53
root	17507441	HORVU.MOREX.r3.7HG0643990	7.24372e-08	8.23301	P-loop containing nucleoside triphosphate hydrolases superfamily protein
root	17530082	HORVU.MOREX.r3.7HG0644030	2.27968e-13	-4.03017	Seed maturation protein
root	17591213	HORVU.MOREX.r3.7HG0644070	0.00072372	-0.789407	Succinate dehydrogenase subunit 5, mitochondrial
root	18291439	HORVU.MOREX.r3.7HG0644350	2.4584e-05	-0.673397	Lung seven transmembrane receptor family protein
root	20552562	HORVU.MOREX.r3.7HG0645350	1.84665e-07	-1.20032	1-deoxy-D-xylulose-5-phosphate synthase, Transketolase
root	20576428	HORVU.MOREX.r3.7HG0645370	0.000108757	-1.23187	3-phosphoshikimate 1-carboxyvinyltransferase
root	20892367	HORVU.MOREX.r3.7HG0645580	0.00731161	0.660475	Mutator-like transposase-like protein
root	21361872	HORVU.MOREX.r3.7HG0645780	4.33633e-11	3.16614	Avr9/Cf-9 rapidly elicited protein
root	22288364	HORVU.MOREX.r3.7HG0646670	6.39794e-07	8.24591	WD40 repeat-like protein
root	22289687	HORVU.MOREX.r3.7HG0646680	1.95117e-07	7.98957	UDP-D-apiose/UDP-D-xylose synthase
root	22509647	HORVU.MOREX.r3.7HG0646880	4.75882e-05	0.839293	Hypersensitive-induced response protein
root	23934819	HORVU.MOREX.r3.7HG0647330	3.45541e-10	2.03934	Mitochondrial metalloendopeptidase OMA1
root	24141790	HORVU.MOREX.r3.7HG0647460	1.28674e-05	3.63647	GDP-mannose 4,6-dehydratase
root	25211455	HORVU.MOREX.r3.7HG0647820	1.0551e-09	-8.75707	Helicase SKI2W
root	25238994	HORVU.MOREX.r3.7HG0647870	6.29872e-14	10.1939	Esterase/lipase/thioesterase-like protein
root	25432257	HORVU.MOREX.r3.7HG0647990	0.000100971	1.13964	Acid phosphatase 1
root	25524932	HORVU.MOREX.r3.7HG0648080	7.35935e-09	-1.14461	Proteasome subunit beta type
root	25580725	HORVU.MOREX.r3.7HG0648120	1.20337e-17	3.58392	Glutathione S-transferase
root	26992406	HORVU.MOREX.r3.7HG0648720	0.00106798	-1.16258	Polygalacturonase-1 non-catalytic beta subunit
root	27341489	HORVU.MOREX.r3.7HG0648840	3.09348e-05	1.53269	Sulfate transporter
root	27533640	HORVU.MOREX.r3.7HG0648920	0.00427671	0.677296	DNA repair protein XRCC1
root	28206458	HORVU.MOREX.r3.7HG0649470	3.42703e-10	-8.88022	Protein kinase
root	28221982	HORVU.MOREX.r3.7HG0649480	2.5656e-09	10.1099	Early nodulin 93
root	28984280	HORVU.MOREX.r3.7HG0649690	0.000779786	-2.66233	Peroxidase
root	28997897	HORVU.MOREX.r3.7HG0649700	0.000170997	-2.00528	Peroxidase
root	29026790	HORVU.MOREX.r3.7HG0649720	0.000565757	-3.22699	Peroxidase
root	29050747	HORVU.MOREX.r3.7HG0649730	7.5317e-08	-3.20834	Peroxidase
root	30888393	HORVU.MOREX.r3.7HG0650530	0.00360327	-4.09556	2-oxoglutarate (2OG) and Fe(II)-dependent oxygenase superfamily protein
root	31427037	HORVU.MOREX.r3.7HG0650860	8.33498e-07	-1.35193	3'(2'),5'-bisphosphate nucleotidase
root	31483076	HORVU.MOREX.r3.7HG0650910	1.82913e-05	-1.10428	Transmembrane protein, putative
root	31617596	HORVU.MOREX.r3.7HG0650950	7.00829e-06	-1.73561	Cysteine synthase
root	31645471	HORVU.MOREX.r3.7HG0650990	3.55775e-15	2.9559	Disease resistance protein (NBS-LRR class) family
root	31653243	HORVU.MOREX.r3.7HG0651010	0.00123626	0.80695	Xyloglucan endotransglucosylase/hydrolase
root	31782420	HORVU.MOREX.r3.7HG0651070	0.000117238	1.32028	Armadillo repeat only 1 protein
root	31858148	HORVU.MOREX.r3.7HG0651100	1.40755e-07	5.2272	NF-X-like 1
root	31866340	HORVU.MOREX.r3.7HG0651110	2.53115e-08	-0.916056	AT4G29520-like protein
root	32279130	HORVU.MOREX.r3.7HG0651330	0.000134949	-1.73921	Apyrase
root	34090896	HORVU.MOREX.r3.7HG0651990	0.00612535	-2.03142	Glycosyltransferase
leaf	14195874	HORVU.MOREX.r3.7HG0642030	2.8219e-09	2.12788	Receptor-kinase, putative
leaf	14278488	HORVU.MOREX.r3.7HG0642050	7.38029e-27	4.93252	Oligopeptide transporter
leaf	14489301	HORVU.MOREX.r3.7HG0642210	3.80541e-11	2.29023	RING/U-box superfamily protein
leaf	14569126	HORVU.MOREX.r3.7HG0642300	7.5069e-20	4.01463	DUF674 family protein
leaf	14927866	HORVU.MOREX.r3.7HG0642470	4.57818e-11	-9.11845	ALBINO OR PALE-GREEN 13
leaf	15208341	HORVU.MOREX.r3.7HG0642600	7.56809e-07	2.35913	Protein kinase
leaf	15558800	HORVU.MOREX.r3.7HG0642870	8.72387e-08	7.74369	F-box domain containing protein
leaf	16244175	HORVU.MOREX.r3.7HG0643180	0.00253387	0.710992	Nucleolar protein 10
leaf	16273931	HORVU.MOREX.r3.7HG0643210	0.00031541	2.99781	BON1-associated protein 2
leaf	16399904	HORVU.MOREX.r3.7HG0643280	0.00226915	0.931576	Pentatricopeptide repeat-containing protein
leaf	17507441	HORVU.MOREX.r3.7HG0643990	2.02522e-10	8.95195	P-loop containing nucleoside triphosphate hydrolases superfamily protein
leaf	18694630	HORVU.MOREX.r3.7HG0644480	3.28959e-07	-1.16795	Histone H1
leaf	20787695	HORVU.MOREX.r3.7HG0645460	0.00129065	-1.73764	Lipid phosphate phosphatase-like protein
leaf	21481065	HORVU.MOREX.r3.7HG0645900	1.16615e-09	5.26789	NADH dehydrogenase [ubiquinone] iron-sulfur protein 7, mitochondrial
leaf	23934819	HORVU.MOREX.r3.7HG0647330	1.29624e-05	2.27791	Mitochondrial metalloendopeptidase OMA1
leaf	23954172	HORVU.MOREX.r3.7HG0647360	2.94382e-05	1.0216	Ribosome production factor 1
leaf	25238994	HORVU.MOREX.r3.7HG0647870	1.85975e-14	10.1561	Esterase/lipase/thioesterase-like protein
leaf	25254349	HORVU.MOREX.r3.7HG0647890	2.97349e-08	-7.97354	Major facilitator superfamily protein
leaf	25434816	HORVU.MOREX.r3.7HG0648000	5.7739e-06	3.04818	Receptor-like protein kinase
leaf	25848918	HORVU.MOREX.r3.7HG0648190	0.00311068	1.50567	F-box family protein
leaf	26186213	HORVU.MOREX.r3.7HG0648330	0.00811812	0.920943	Ribosome production factor 1
leaf	26492348	HORVU.MOREX.r3.7HG0648440	1.31237e-09	2.66011	Sugar transporter, putative
leaf	26522279	HORVU.MOREX.r3.7HG0648470	1.70039e-11	7.38509	Lectin receptor kinase
leaf	26557668	HORVU.MOREX.r3.7HG0648480	4.82117e-08	3.88173	Lectin receptor kinase
leaf	26608710	HORVU.MOREX.r3.7HG0648500	0.000267827	2.11721	Sugar transporter, putative
leaf	27949352	HORVU.MOREX.r3.7HG0649260	0.000558245	0.979932	Protein arginine methyltransferase
leaf	28114133	HORVU.MOREX.r3.7HG0649370	4.41199e-16	1.54739	Protein kinase
leaf	30228811	HORVU.MOREX.r3.7HG0650260	4.23299e-06	3.96936	WRKY family transcription factor
leaf	30269380	HORVU.MOREX.r3.7HG0650270	0.000607904	-0.961398	DUF1995 domain protein
leaf	31398480	HORVU.MOREX.r3.7HG0650840	0.00154739	2.80354	Eukaryotic peptide chain release factor GTP-binding subunit
leaf	31427037	HORVU.MOREX.r3.7HG0650860	0.000419363	1.31154	3'(2'),5'-bisphosphate nucleotidase
leaf	31508131	HORVU.MOREX.r3.7HG0650930	5.08398e-05	1.11619	NADH dehydrogenase [ubiquinone] 1 alpha subcomplex subunit 2
leaf	31639289	HORVU.MOREX.r3.7HG0650970	0.00101022	-1.86653	Histone H3
leaf	31645471	HORVU.MOREX.r3.7HG0650990	1.81063e-06	3.64651	Disease resistance protein (NBS-LRR class) family
leaf	31866340	HORVU.MOREX.r3.7HG0651110	0.0012083	-0.852317	AT4G29520-like protein
Note: The red text indicates that these genes are differentially expressed both in roots and leaves.
